# Supplementary material for: Differential Coexpression Analysis Reveals Extensive Rewiring of Arabidopsis Gene Coexpression in Response to Pseudomonas syringae Infection
Source: Sci Rep. 2016 Oct 10;6:35064. doi: 10.1038/srep35064 (PMC5056366; doi:10.1038/srep35064)
Supplement: Supplementary Table S1 [file srep35064-s2.xls]

## Sheet: Table_S1.Transcriptional data
Table S1. Three datasets measuring Arabidopsis gene expression responding to the infections by P. syringae, G. orontii and B. cinerea.
Sample	Series	Condition	Time	Note
GSM133068	GSE5685	Pseudomonas syringae	4hour	Figure S1A
GSM133055	GSE5685	Pseudomonas syringae	4hour	Figure S1A
GSM133065	GSE5685	Pseudomonas syringae	8hour	Figure S1A
GSM133053	GSE5685	Pseudomonas syringae	8hour	Figure S1A
GSM133064	GSE5685	Pseudomonas syringae	16hour	Figure S1A
GSM133050	GSE5685	Pseudomonas syringae	16hour	Figure S1A
GSM133063	GSE5685	Pseudomonas syringae	24hour	Figure S1A
GSM133046	GSE5685	Pseudomonas syringae	24hour	Figure S1A
GSM133043	GSE5685	Pseudomonas syringae	48hour	Figure S1A
GSM133041	GSE5685	Pseudomonas syringae	48hour	Figure S1A
GSM131149	GSE5615	Pseudomonas syringae	1hour	Figure S1A
GSM131135	GSE5615	Pseudomonas syringae	1hour	Figure S1A
GSM131121	GSE5615	Pseudomonas syringae	1hour	Figure S1A
GSM131142	GSE5615	Pseudomonas syringae	4hour	Figure S1A
GSM131128	GSE5615	Pseudomonas syringae	4hour	Figure S1A
GSM131114	GSE5615	Pseudomonas syringae	4hour	Figure S1A
GSM545386	GSE21920	Pseudomonas syringae	6hour	Figure S1A
GSM545385	GSE21920	Pseudomonas syringae	6hour	Figure S1A
GSM545384	GSE21920	Pseudomonas syringae	6hour	Figure S1A
GSM469765	GSE18978	Pseudomonas syringae	24hour	Figure S1A
GSM469764	GSE18978	Pseudomonas syringae	24hour	Figure S1A
GSM469763	GSE18978	Pseudomonas syringae	24hour	Figure S1A
GSM436319	GSE17500	Pseudomonas syringae	24hour	Figure S1A
GSM436318	GSE17500	Pseudomonas syringae	24hour	Figure S1A
GSM436317	GSE17500	Pseudomonas syringae	24hour	Figure S1A
GSM436316	GSE17500	Control	0hour	Figure S1A
GSM436315	GSE17500	Control	0hour	Figure S1A
GSM436314	GSE17500	Control	0hour	Figure S1A
GSM133067	GSE5685	Control	4hour	Figure S1A
GSM133052	GSE5685	Control	4hour	Figure S1A
GSM133059	GSE5685	Control	8hour	Figure S1A
GSM133049	GSE5685	Control	8hour	Figure S1A
GSM133047	GSE5685	Control	16hour	Figure S1A
GSM133042	GSE5685	Control	16hour	Figure S1A
GSM133044	GSE5685	Control	24hour	Figure S1A
GSM133039	GSE5685	Control	24hour	Figure S1A
GSM133062	GSE5685	Control	48hour	Figure S1A
GSM133038	GSE5685	Control	48hour	Figure S1A
GSM131143	GSE5615	Control	1hour	Figure S1A
GSM131129	GSE5615	Control	1hour	Figure S1A
GSM131115	GSE5615	Control	1hour	Figure S1A
GSM131150	GSE5615	Control	4hour	Figure S1A
GSM131136	GSE5615	Control	4hour	Figure S1A
GSM131122	GSE5615	Control	4hour	Figure S1A
GSM545380	GSE21920	Control	6hour	Figure S1A
GSM545379	GSE21920	Control	6hour	Figure S1A
GSM545366	GSE21920	Control	6hour	Figure S1A
GSM469762	GSE18978	Control	24hour	Figure S1A
GSM469761	GSE18978	Control	24hour	Figure S1A
GSM469760	GSE18978	Control	24hour	Figure S1A
GSM133101	GSE5686	Golovinomyces orontii	12hour	Figure S1B
GSM133102	GSE5686	Golovinomyces orontii	18hour	Figure S1B
GSM133103	GSE5686	Golovinomyces orontii	24hour	Figure S1B
GSM133104	GSE5686	Golovinomyces orontii	2day	Figure S1B
GSM133105	GSE5686	Golovinomyces orontii	3day	Figure S1B
GSM133106	GSE5686	Golovinomyces orontii	4day	Figure S1B
GSM133107	GSE5686	Golovinomyces orontii	5day	Figure S1B
GSM133108	GSE5686	Golovinomyces orontii	6hour	Figure S1B
GSM133069	GSE5686	Golovinomyces orontii	2day	Figure S1B
GSM133071	GSE5686	Golovinomyces orontii	3day	Figure S1B
GSM133073	GSE5686	Golovinomyces orontii	4day	Figure S1B
GSM133075	GSE5686	Golovinomyces orontii	5day	Figure S1B
GSM133077	GSE5686	Golovinomyces orontii	6hour	Figure S1B
GSM133079	GSE5686	Golovinomyces orontii	12hour	Figure S1B
GSM133081	GSE5686	Golovinomyces orontii	18hour	Figure S1B
GSM133083	GSE5686	Golovinomyces orontii	24hour	Figure S1B
GSM133085	GSE5686	Golovinomyces orontii	2day	Figure S1B
GSM133087	GSE5686	Golovinomyces orontii	3day	Figure S1B
GSM133089	GSE5686	Golovinomyces orontii	4day	Figure S1B
GSM133091	GSE5686	Golovinomyces orontii	5day	Figure S1B
GSM133093	GSE5686	Golovinomyces orontii	6hour	Figure S1B
GSM133095	GSE5686	Golovinomyces orontii	12hour	Figure S1B
GSM133097	GSE5686	Golovinomyces orontii	18hour	Figure S1B
GSM133099	GSE5686	Golovinomyces orontii	24hour	Figure S1B
GSM133109	GSE5686	Control	12hour	Figure S1B
GSM133110	GSE5686	Control	18hour	Figure S1B
GSM133111	GSE5686	Control	24hour	Figure S1B
GSM133112	GSE5686	Control	2day	Figure S1B
GSM133113	GSE5686	Control	3day	Figure S1B
GSM133114	GSE5686	Control	4day	Figure S1B
GSM133115	GSE5686	Control	5day	Figure S1B
GSM133116	GSE5686	Control	6hour	Figure S1B
GSM133070	GSE5686	Control	2day	Figure S1B
GSM133072	GSE5686	Control	3day	Figure S1B
GSM133074	GSE5686	Control	4day	Figure S1B
GSM133076	GSE5686	Control	5day	Figure S1B
GSM133078	GSE5686	Control	6hour	Figure S1B
GSM133080	GSE5686	Control	12hour	Figure S1B
GSM133082	GSE5686	Control	18hour	Figure S1B
GSM133084	GSE5686	Control	24hour	Figure S1B
GSM133086	GSE5686	Control	2day	Figure S1B
GSM133088	GSE5686	Control	3day	Figure S1B
GSM133090	GSE5686	Control	4day	Figure S1B
GSM133092	GSE5686	Control	5day	Figure S1B
GSM133094	GSE5686	Control	6hour	Figure S1B
GSM133096	GSE5686	Control	12hour	Figure S1B
GSM133098	GSE5686	Control	18hour	Figure S1B
GSM133100	GSE5686	Control	24hour	Figure S1B
GSM734540	GSE29642	Botrytis cinerea	2hour	Figure S1C
GSM734541	GSE29642	Botrytis cinerea	4hour	Figure S1C
GSM734542	GSE29642	Botrytis cinerea	6hour	Figure S1C
GSM734543	GSE29642	Botrytis cinerea	8hour	Figure S1C
GSM734544	GSE29642	Botrytis cinerea	10hour	Figure S1C
GSM734545	GSE29642	Botrytis cinerea	12hour	Figure S1C
GSM734546	GSE29642	Botrytis cinerea	14hour	Figure S1C
GSM734547	GSE29642	Botrytis cinerea	16hour	Figure S1C
GSM734548	GSE29642	Botrytis cinerea	18hour	Figure S1C
GSM734549	GSE29642	Botrytis cinerea	20hour	Figure S1C
GSM734550	GSE29642	Botrytis cinerea	22hour	Figure S1C
GSM734551	GSE29642	Botrytis cinerea	24hour	Figure S1C
GSM734552	GSE29642	Botrytis cinerea	26hour	Figure S1C
GSM734553	GSE29642	Botrytis cinerea	28hour	Figure S1C
GSM734554	GSE29642	Botrytis cinerea	30hour	Figure S1C
GSM734555	GSE29642	Botrytis cinerea	32hour	Figure S1C
GSM734556	GSE29642	Botrytis cinerea	34hour	Figure S1C
GSM734557	GSE29642	Botrytis cinerea	36hour	Figure S1C
GSM734558	GSE29642	Botrytis cinerea	38hour	Figure S1C
GSM734559	GSE29642	Botrytis cinerea	40hour	Figure S1C
GSM734560	GSE29642	Botrytis cinerea	42hour	Figure S1C
GSM734561	GSE29642	Botrytis cinerea	44hour	Figure S1C
GSM734562	GSE29642	Botrytis cinerea	46hour	Figure S1C
GSM734563	GSE29642	Botrytis cinerea	48hour	Figure S1C
GSM734564	GSE29642	Control	2hour	Figure S1C
GSM734565	GSE29642	Control	4hour	Figure S1C
GSM734566	GSE29642	Control	6hour	Figure S1C
GSM734567	GSE29642	Control	8hour	Figure S1C
GSM734568	GSE29642	Control	10hour	Figure S1C
GSM734569	GSE29642	Control	12hour	Figure S1C
GSM734570	GSE29642	Control	14hour	Figure S1C
GSM734571	GSE29642	Control	16hour	Figure S1C
GSM734572	GSE29642	Control	18hour	Figure S1C
GSM734573	GSE29642	Control	20hour	Figure S1C
GSM734574	GSE29642	Control	22hour	Figure S1C
GSM734575	GSE29642	Control	24hour	Figure S1C
GSM734576	GSE29642	Control	26hour	Figure S1C
GSM734577	GSE29642	Control	28hour	Figure S1C
GSM734578	GSE29642	Control	30hour	Figure S1C
GSM734579	GSE29642	Control	32hour	Figure S1C
GSM734580	GSE29642	Control	34hour	Figure S1C
GSM734581	GSE29642	Control	36hour	Figure S1C
GSM734582	GSE29642	Control	38hour	Figure S1C
GSM734583	GSE29642	Control	40hour	Figure S1C
GSM734584	GSE29642	Control	42hour	Figure S1C
GSM734585	GSE29642	Control	44hour	Figure S1C
GSM734586	GSE29642	Control	46hour	Figure S1C
GSM734587	GSE29642	Control	48hour	Figure S1C
