# Supplementary material for: Differential Coexpression Analysis Reveals Extensive Rewiring of Arabidopsis Gene Coexpression in Response to Pseudomonas syringae Infection
Source: Sci Rep. 2016 Oct 10;6:35064. doi: 10.1038/srep35064 (PMC5056366; doi:10.1038/srep35064)
Supplement: Supplementary Table S2 [file srep35064-s3.xls]

## Sheet: Table_S2.term.TFs.DE.author.FC
Table S2. The identified DCGs
Gene	Differentially Coexpressed gene pairs	Fold change	BH1	Transcriptional factors2	Differentially expressed genes3	Differentially expressed genes identifed by Lewis et al4	Biological Process
AT3G63140	110	-1.64	<1E-16	Others	DE	DE	positive regulation of translation; positive regulation of transcription, DNA-templated; rRNA processing; response to cytokinin; plastid translation	1"BH" refers to the Benjamini-Hochberg corrected p-value for the significance of DCGs
AT2G27730	99	0.28	<1E-16	Others	Normal	DE	photorespiration
AT3G46630	100	-0.89	<1E-16	Others	DE	DE	amine metabolic process	2"TF" represents transcritional factor, "defense-related TF" represents TFs involved in plant defense and "Others" represent genes not TF or defense-related TFs .
AT3G62660	165	-0.17	<1E-16	Others	Normal	Normal	carbohydrate biosynthetic process; polysaccharide biosynthetic process
AT1G78460	118	-0.27	<1E-16	Others	Normal	DE	--
AT1G33590	118	0.05	<1E-16	Others	Normal	Normal	signal transduction; response to karrikin; defense response	3"DE" represents differentilly expressed gene detected by maSigPro and "Normal" represents genes which are not differentially expressed
AT4G29820	133	0.41	<1E-16	Others	Normal	DE	mRNA polyadenylation
AT1G69330	173	-0.32	<1E-16	TF	Normal	Normal	--
AT4G14020	105	-0.08	<1E-16	Others	Normal	Normal	calcium-mediated signaling	4"DE" represents differentilly expressed gene detected by Lewis et al who generate the datase GSE56094 and "Normal" represents genes which are not differentially expressed
AT5G11150	154	-0.51	<1E-16	Others	Normal	DE	response to salt stress; protein transport
AT5G61660	120	-1.19	<1E-16	Others	DE	DE	--
AT2G31010	126	-0.51	<1E-16	Others	Normal	DE	protein phosphorylation
AT5G04360	161	-0.4	<1E-16	Others	Normal	DE	starch biosynthetic process; carbohydrate metabolic process; starch catabolic process
AT1G68060	166	-0.38	<1E-16	Others	Normal	DE	xylem and phloem pattern formation; plant-type cell wall biogenesis; cytoskeleton organization; cell wall organization
AT1G11260	98	0	<1E-16	Others	Normal	Normal	carbohydrate transmembrane transport; cation transmembrane transport; monosaccharide transport
AT5G62720	143	-0.09	<1E-16	Others	Normal	Normal	--
AT4G33780	118	0.36	<1E-16	Others	Normal	DE	--
AT1G30220	173	0.54	<1E-16	Others	Normal	DE	signaling; cation transmembrane transport; myo-inositol transport
AT3G23600	140	-0.08	<1E-16	Others	Normal	Normal	response to salt stress
AT3G17820	133	0.46	<1E-16	Others	Normal	DE	response to cadmium ion; nitrate assimilation; glutamine biosynthetic process
AT3G11230	105	0.12	<1E-16	Others	Normal	Normal	--
AT4G23410	164	-0.52	<1E-16	Others	Normal	DE	aging
AT1G44170	122	0.74	<1E-16	Others	DE	DE	oxidation-reduction process; cellular aldehyde metabolic process; response to desiccation; response to salt stress; response to abscisic acid
AT3G61150	208	-0.5	<1E-16	TF	Normal	DE	regulation of transcription, DNA-templated; maintenance of floral organ identity; transcription, DNA-templated
AT1G49210	224	0.32	<1E-16	Others	Normal	DE	protein ubiquitination
AT3G61930	131	1.52	<1E-16	Others	DE	DE	--
AT4G32800	265	-1.11	<1E-16	TF	DE	DE	regulation of transcription, DNA-templated; transcription, DNA-templated; ethylene-activated signaling pathway
AT1G80130	99	-0.56	<1E-16	Others	Normal	DE	response to oxidative stress
AT1G01490	180	0.23	<1E-16	Others	Normal	DE	cellular transition metal ion homeostasis; metal ion transport
AT4G32340	131	-0.83	<1E-16	Others	DE	DE	--
AT1G51650	141	0.29	<1E-16	Others	Normal	DE	hydrogen ion transmembrane transport; ATP biosynthetic process
AT3G01450	221	-0.4	<1E-16	Others	Normal	DE	--
AT3G51340	97	0.64	<1E-16	Others	DE	DE	proteolysis
AT1G70820	109	-0.59	<1E-16	Others	DE	DE	UDP-N-acetylglucosamine biosynthetic process; carbohydrate metabolic process
AT1G49720	174	-0.46	<1E-16	TF	Normal	DE	abscisic acid-activated signaling pathway; response to abscisic acid; regulation of transcription, DNA-templated; transcription, DNA-templated; positive regulation of transcription, DNA-templated
AT4G25260	134	-0.6	<1E-16	Others	DE	DE	negative regulation of catalytic activity; shade avoidance
AT3G21150	204	0.34	<1E-16	TF	Normal	DE	regulation of transcription, DNA-templated; transcription, DNA-templated; response to chitin; photomorphogenesis; blue light signaling pathway; negative regulation of transcription, DNA-templated; red or far-red light signaling pathway; regulation of flower development
AT4G37310	107	0.42	<1E-16	Others	Normal	Normal	--
AT4G16515	163	-0.18	<1E-16	Others	Normal	Normal	cell differentiation; regulation of auxin polar transport; regulation of protein localization; positive regulation of cell proliferation; positive gravitropism; root system development; lateral root development
AT1G77490	121	-0.55	<1E-16	Others	Normal	DE	oxidation-reduction process; cold acclimation; response to oxidative stress; chloroplast-nucleus signaling pathway; hydrogen peroxide mediated signaling pathway; hydrogen peroxide catabolic process
AT5G57887	267	-0.48	<1E-16	Others	Normal	DE	--
AT5G59080	164	-0.23	<1E-16	Others	Normal	Normal	response to oxidative stress
AT3G28100	177	0.09	<1E-16	Others	Normal	Normal	--
AT1G28600	160	-0.11	<1E-16	Others	Normal	Normal	lipid catabolic process
AT3G23540	101	0.46	<1E-16	Others	Normal	DE	--
AT3G10020	209	-0.96	<1E-16	Others	DE	DE	response to oxidative stress; anaerobic respiration
AT1G07280	190	-0.98	<1E-16	Others	DE	DE	--
AT1G12710	105	-0.25	<1E-16	Others	Normal	Normal	--
AT1G67070	98	0.46	<1E-16	Others	Normal	DE	response to cadmium ion; L-ascorbic acid biosynthetic process; response to zinc ion; response to light stimulus; response to sucrose; aging; response to DDT; carbohydrate metabolic process; response to absence of light; GDP-mannose biosynthetic process; response to L-ascorbic acid
AT3G27050	120	0.59	<1E-16	Others	DE	DE	--
AT4G14270	175	-0.85	<1E-16	Others	DE	DE	--
AT1G04780	115	0.98	<1E-16	Others	DE	DE	--
AT1G29390	278	-0.98	<1E-16	Others	DE	DE	cold acclimation; cellular response to cold
AT4G24510	128	-0.91	<1E-16	Others	DE	DE	very long-chain fatty acid biosynthetic process; wax biosynthetic process; pollen development
AT2G01350	188	0.13	<1E-16	Others	Normal	Normal	NAD biosynthetic process
AT2G39900	210	-0.74	<1E-16	Others	DE	DE	actin filament bundle assembly
AT2G18960	112	0.43	<1E-16	Others	Normal	Normal	response to water deprivation; response to abscisic acid; proton transport; regulation of stomatal movement; ATP hydrolysis coupled proton transport; regulation of intracellular pH
AT3G16910	178	-0.2	<1E-16	Others	Normal	Normal	glyoxylate cycle; acetate metabolic process; butyrate metabolic process
AT1G07420	211	-0.42	<1E-16	Others	Normal	DE	sterol biosynthetic process; 4-alpha-methyl-delta7-sterol oxidation; fatty acid biosynthetic process
AT2G03810	202	0.42	<1E-16	Others	Normal	DE	--
AT1G43160	111	2.14	<1E-16	TF	DE	DE	response to water deprivation; response to jasmonic acid; response to cold; regulation of transcription, DNA-templated; transcription, DNA-templated; ethylene-activated signaling pathway; response to wounding; positive regulation of transcription, DNA-templated; cellular response to heat; response to salicylic acid; response to salt stress; chloroplast organization; response to abscisic acid; res…
AT5G44130	181	-1.05	<1E-16	Others	DE	DE	--
AT2G41905	191	0.71	<1E-16	Others	DE	DE	--
AT1G06460	141	-1.01	<1E-16	Others	DE	DE	response to heat
AT1G21540	167	-0.3	<1E-16	Others	Normal	Normal	fatty acid metabolic process
AT3G13510	109	-0.88	<1E-16	Others	DE	DE	--
AT3G53990	120	-0.11	<1E-16	Others	Normal	DE	response to cold
AT5G47050	107	0.49	<1E-16	Others	Normal	DE	regulation of defense response; protein ubiquitination
AT5G40210	97	0.77	<1E-16	Others	DE	DE	transport
AT1G72940	162	2.59	<1E-16	Others	DE	DE	signal transduction; defense response
AT4G02260	113	-0.71	<1E-16	Others	DE	DE	response to wounding; response to starvation; guanosine tetraphosphate metabolic process
AT1G53190	114	0.37	<1E-16	Others	Normal	DE	--
AT4G24930	106	-0.71	<1E-16	Others	DE	DE	--
AT4G30790	129	0.55	<1E-16	Others	Normal	DE	protein transport
AT2G37710	113	-0.36	<1E-16	Others	Normal	DE	response to salicylic acid
AT1G48260	101	0.67	<1E-16	Others	DE	DE	--
AT3G12630	121	0.84	<1E-16	Others	DE	DE	response to water deprivation; protein autoubiquitination; protein ubiquitination
AT1G12990	105	-0.37	<1E-16	Others	Normal	DE	protein N-linked glycosylation
AT2G40230	313	-1.1	<1E-16	Others	DE	DE	--
AT4G02340	98	0.07	<1E-16	Others	Normal	Normal	metabolic process
AT3G48520	140	2.29	<1E-16	Others	DE	DE	oxidation-reduction process; jasmonic acid metabolic process; fruit development; defense response to insect; response to wounding; anther development; stigma development; pollen development
AT1G12460	172	-0.26	<1E-16	Others	Normal	DE	transmembrane receptor protein tyrosine kinase signaling pathway; protein phosphorylation
AT4G19200	107	0.39	<1E-16	Others	Normal	DE	--
AT1G28190	146	1	<1E-16	Others	DE	DE	--
AT4G31780	138	1.12	<1E-16	Others	DE	DE	thylakoid membrane organization; lipid glycosylation; embryo development; galactolipid biosynthetic process; glycolipid biosynthetic process
AT2G44080	120	1.15	<1E-16	Others	DE	DE	response to brassinosteroid; brassinosteroid mediated signaling pathway; multicellular organismal development; organ growth; cell growth
AT5G18130	128	0.2	<1E-16	Others	Normal	DE	--
AT2G37970	121	0.49	<1E-16	Others	Normal	Normal	red or far-red light signaling pathway
AT2G36950	205	1.3	<1E-16	Others	DE	DE	cellular transition metal ion homeostasis; metal ion transport
AT4G18030	176	-1.03	<1E-16	Others	DE	DE	methylation
AT4G24960	112	-0.1	<1E-16	Others	Normal	Normal	flower development; response to water deprivation; response to cold; response to stress; response to abscisic acid; hyperosmotic salinity response; negative regulation of autophagy; pollen development
AT1G04430	199	-1.04	<1E-16	Others	DE	DE	methylation
AT1G19380	100	0.14	<1E-16	Others	Normal	Normal	--
AT5G10820	120	0.65	<1E-16	Others	DE	DE	transport
AT5G16010	123	0.36	<1E-16	Others	Normal	Normal	lipid metabolic process
AT4G17340	109	-0.83	<1E-16	Others	DE	DE	response to salt stress; transport
AT1G67050	99	-0.24	<1E-16	Others	Normal	Normal	--
AT3G23250	99	1.57	<1E-16	Defense-related TFs	DE	DE	response to cadmium ion; response to salt stress; response to jasmonic acid; regulation of transcription, DNA-templated; response to chitin; response to auxin; response to ethylene
AT1G64380	141	-0.52	<1E-16	TF	Normal	DE	regulation of transcription, DNA-templated; transcription, DNA-templated; response to chitin; ethylene-activated signaling pathway
AT4G04750	143	-0.97	<1E-16	Others	DE	DE	cation transmembrane transport
AT2G44670	130	-1.2	<1E-16	Others	DE	DE	--
AT1G56430	98	-0.92	<1E-16	Others	DE	DE	pollen tube growth; nicotianamine biosynthetic process; pollen development; phloem transport
AT5G51820	177	-1.2	<1E-16	Others	DE	DE	cellular calcium ion homeostasis; galactose catabolic process; response to cold; carbohydrate metabolic process; detection of gravity; trehalose biosynthetic process; starch biosynthetic process; glucose 1-phosphate metabolic process
AT5G41050	106	-1.5	<1E-16	Others	DE	DE	--
AT5G45900	144	0.76	<1E-16	Others	DE	DE	autophagy; leaf senescence; aging; defense response to fungus; protein lipidation
AT4G37390	132	1.72	<1E-16	Others	DE	DE	auxin homeostasis; response to auxin
AT3G13380	97	1.33	<1E-16	Others	DE	DE	--
AT3G28210	104	1.57	<1E-16	TF	DE	DE	response to abscisic acid; response to chitin
AT5G63810	156	-0.41	<1E-16	Others	Normal	DE	response to karrikin; carbohydrate metabolic process
AT1G60140	274	0.29	<1E-16	Others	Normal	DE	trehalose biosynthetic process
AT5G63620	107	0.12	<1E-16	Others	Normal	DE	oxidation-reduction process
AT1G22550	122	0.44	<1E-16	Others	Normal	DE	oligopeptide transport
AT2G38400	216	0.59	<1E-16	Others	DE	DE	photorespiration
AT1G22570	143	0.88	<1E-16	Others	DE	DE	oligopeptide transport
AT4G26080	100	1.11	<1E-16	Others	DE	DE	response to cold; regulation of stomatal movement; protein dephosphorylation; negative regulation of abscisic acid-activated signaling pathway; abscisic acid-activated signaling pathway; response to abscisic acid; regulation of abscisic acid-activated signaling pathway; response to heat
AT3G49620	119	1.83	<1E-16	Others	DE	DE	oxidation-reduction process; response to sucrose; aging; response to light stimulus; cellular response to starvation
AT4G38620	326	-0.21	<1E-16	TF	Normal	DE	response to salicylic acid; response to UV-B; response to jasmonic acid; transcription, DNA-templated; negative regulation of transcription, DNA-templated; regulation of phenylpropanoid metabolic process; negative regulation of sinapate ester biosynthetic process
AT1G21070	180	1.1	<1E-16	Others	DE	DE	anion transmembrane transport; mucilage biosynthetic process involved in seed coat development; purine nucleotide-sugar transmembrane transport; transmembrane transport
AT3G28600	147	0.79	<1E-16	Others	DE	DE	response to salt stress
AT3G47340	122	1.26	<1E-16	Others	DE	DE	response to fructose; response to light stimulus; response to sucrose; glutamine metabolic process; cellular amino acid catabolic process; response to absence of light; cellular response to sucrose starvation; response to glucose; asparagine biosynthetic process
AT1G71710	121	-1.07	<1E-16	Others	DE	DE	phosphatidylinositol dephosphorylation
AT3G47420	206	0.85	<1E-16	Others	DE	DE	carbohydrate transport; cation transmembrane transport; phosphate ion homeostasis; anion transport; transmembrane transport
AT4G25700	197	0.3	<1E-16	Others	Normal	DE	oxidation-reduction process; xanthophyll biosynthetic process; fatty acid biosynthetic process; carotene metabolic process
AT3G11600	152	0.72	<1E-16	Others	DE	DE	response to karrikin
AT5G39660	227	0.43	<1E-16	TF	Normal	DE	flower development; regulation of transcription, DNA-templated; transcription, DNA-templated
AT3G51895	214	1.09	<1E-16	Others	DE	DE	sulfate transport; sulfate transmembrane transport
AT5G64930	345	0.48	<1E-16	Others	Normal	DE	sugar mediated signaling pathway; systemic acquired resistance; trichome morphogenesis; photoperiodism, flowering; leaf senescence; response to other organism; jasmonic acid and ethylene-dependent systemic resistance, jasmonic acid mediated signaling pathway; plant-type hypersensitive response; defense response
AT2G26440	183	-0.5	<1E-16	Others	Normal	DE	pectin catabolic process; response to bacterium; cell wall modification
AT1G07650	164	-0.61	<1E-16	Others	DE	DE	transmembrane receptor protein tyrosine kinase signaling pathway; protein phosphorylation
AT5G56340	143	0.51	<1E-16	Others	Normal	DE	proteasome-mediated ubiquitin-dependent protein catabolic process; protein ubiquitination involved in ubiquitin-dependent protein catabolic process; protein polyubiquitination
AT1G12320	208	0.52	<1E-16	Others	Normal	DE	--
AT3G51960	187	0.62	<1E-16	TF	DE	DE	response to salt stress; hyperosmotic salinity response; regulation of transcription, DNA-templated; transcription, DNA-templated; response to osmotic stress
AT1G15890	111	-0.62	<1E-16	Others	DE	DE	defense response
AT1G70790	117	0.49	<1E-16	TF	Normal	DE	abscisic acid-activated signaling pathway; positive regulation of abscisic acid-activated signaling pathway
AT4G00490	115	-1.05	<1E-16	Others	DE	DE	polysaccharide catabolic process
AT1G53320	224	0.71	<1E-16	TF	DE	DE	response to fungus; regulation of transcription, DNA-templated; pollen development
AT5G22540	98	1.4	<1E-16	Others	DE	DE	--
AT2G17450	257	0.8	<1E-16	TF	DE	DE	protein ubiquitination
AT1G32920	299	1.52	<1E-16	Others	DE	DE	response to wounding
AT3G55880	159	0.88	<1E-16	Others	DE	DE	cellular response to sulfate starvation
AT3G61630	98	1.17	<1E-16	TF	DE	DE	cytokinin-activated signaling pathway; regulation of transcription, DNA-templated; transcription, DNA-templated; ethylene-activated signaling pathway; cotyledon development; leaf development; embryo development ending in seed dormancy; transcription factor import into nucleus
AT4G16000	125	1.25	<1E-16	Others	DE	DE	--
AT5G18110	100	0.62	<1E-16	Others	DE	DE	translational initiation; regulation of translation
AT2G38120	131	-0.99	<1E-16	Others	DE	DE	auxin-activated signaling pathway; root hair cell differentiation; response to nematode; auxin polar transport; response to ethylene; amino acid transport; establishment of planar polarity; root cap development; positive gravitropism; lateral root formation; response to auxin
AT1G01480	205	1.92	<1E-16	Others	DE	DE	fruit ripening; ethylene biosynthetic process
AT2G32190	122	0.85	<1E-16	Others	DE	DE	--
AT5G62630	173	-0.59	<1E-16	Others	DE	DE	oxidation-reduction process; carbohydrate metabolic process
AT2G38240	234	1.81	<1E-16	Others	DE	DE	oxidation-reduction process
AT5G34930	144	0.92	<1E-16	Others	DE	DE	oxidation-reduction process; tyrosine biosynthetic process
AT2G38250	235	1.08	<1E-16	TF	DE	DE	regulation of transcription, DNA-templated; transcription, DNA-templated
AT3G63260	137	0.6	<1E-16	Others	DE	DE	protein phosphorylation
AT1G69910	316	-0.48	<1E-16	Others	Normal	DE	--
AT3G21530	265	0.67	<1E-16	Others	DE	DE	--
AT3G52360	100	-0.52	<1E-16	Others	Normal	DE	response to karrikin
AT2G29440	242	1.44	<1E-16	Others	DE	DE	toxin catabolic process; glutathione metabolic process
AT3G01900	207	1.46	<1E-16	Others	DE	DE	oxidation-reduction process
AT2G22760	157	1.46	<1E-16	TF	DE	DE	regulation of transcription, DNA-templated; transcription, DNA-templated
AT5G27520	367	1.68	<1E-16	Others	DE	DE	transport; fatty acid beta-oxidation; seedling development; purine nucleoside transmembrane transport; ATP transport; anion transmembrane transport; ADP transport; mitochondrial transport; nucleotide transmembrane transport; indolebutyric acid metabolic process
AT3G14920	101	0.11	<1E-16	Others	Normal	Normal	--
AT5G23860	204	-0.67	<1E-16	Others	DE	DE	microtubule-based process; response to salt stress; response to cyclopentenone; protein polymerization; response to cold
AT1G25320	107	-0.52	<1E-16	Others	Normal	DE	transmembrane receptor protein tyrosine kinase signaling pathway; protein phosphorylation
AT5G43880	117	-0.38	<1E-16	Others	Normal	DE	--
AT5G63030	190	0.29	<1E-16	Others	Normal	Normal	oxidation-reduction process; cell redox homeostasis
AT4G27720	117	-0.93	<1E-16	Others	DE	DE	--
AT2G21730	116	-0.61	<1E-16	Others	DE	DE	oxidation-reduction process; lignin biosynthetic process
AT3G62400	125	0.3	<1E-16	Others	Normal	DE	--
AT1G30400	214	0.05	<1E-16	Others	Normal	Normal	anion transmembrane transport; (+)-abscisic acid D-glucopyranosyl ester transmembrane transport; cation transmembrane transport; arsenite transport; response to arsenic-containing substance
AT1G21780	169	0.33	<1E-16	Others	Normal	DE	protein ubiquitination
AT3G51000	125	0.18	<1E-16	Others	Normal	Normal	metabolic process
AT5G26690	121	0.5	<1E-16	Others	Normal	DE	cellular transition metal ion homeostasis; metal ion transport
AT5G60800	171	2.05	<1E-16	Others	DE	DE	metal ion transport
AT3G06050	107	-0.07	<1E-16	Others	Normal	Normal	oxidation-reduction process; response to cadmium ion; response to oxidative stress
AT2G45680	128	-0.04	<1E-16	TF	Normal	Normal	negative regulation of leaf senescence; regulation of transcription, DNA-templated; transcription, DNA-templated; root development; regulation of cell size
AT2G29400	135	0.55	<1E-16	Others	Normal	DE	protein dephosphorylation
AT5G04830	199	0.41	<1E-16	Others	Normal	DE	--
AT4G04210	149	0.09	<1E-16	Others	Normal	DE	--
AT4G02500	163	-0.38	<1E-16	Others	Normal	DE	protein glycosylation; polysaccharide biosynthetic process; xyloglucan metabolic process; xyloglucan biosynthetic process; root hair elongation
AT4G21800	109	0.38	<1E-16	Others	Normal	DE	embryo development; cell division
AT4G21610	125	0.39	<1E-16	TF	Normal	DE	response to bacterium
AT2G22122	190	-0.28	<1E-16	Others	Normal	Normal	--
AT2G42890	138	1.21	<1E-16	Others	DE	DE	meiotic cell cycle; positive regulation of growth; positive regulation of meiotic nuclear division
AT4G05530	108	0.06	<1E-16	Others	Normal	Normal	oxidation-reduction process; fatty acid metabolic process; root hair elongation; indolebutyric acid metabolic process; response to indolebutyric acid
AT2G21185	126	0.06	<1E-16	Others	Normal	Normal	--
AT2G29550	102	-0.65	<1E-16	Others	DE	DE	response to cadmium ion; microtubule-based process; protein polymerization; response to salt stress
AT3G02770	104	0.13	<1E-16	Others	Normal	Normal	regulation of RNA metabolic process
AT5G15090	118	0.37	<1E-16	Others	Normal	DE	response to cold; aerobic respiration; regulation of anion transmembrane transport; regulation of seed germination; anion transmembrane transport; defense response to bacterium; response to bacterium; anion transport; response to cytokinin
AT2G04450	103	0.66	<1E-16	Others	DE	DE	response to other organism; positive regulation of salicylic acid mediated signaling pathway
AT5G63860	165	-0.27	<1E-16	Others	Normal	DE	response to UV; response to UV-B; entrainment of circadian clock; positive regulation of GTPase activity; protein-chromophore linkage
AT5G52720	295	1.19	<1E-16	Others	DE	DE	cellular transition metal ion homeostasis; metal ion transport
AT1G78240	176	0.05	<1E-16	Others	Normal	Normal	shoot system development; cell adhesion; homogalacturonan biosynthetic process; methylation; root development; response to cytokinin
AT2G36870	122	-0.95	<1E-16	Others	DE	DE	cell wall biogenesis; xyloglucan metabolic process; carbohydrate metabolic process; cell wall organization; cellular glucan metabolic process; cell wall macromolecule catabolic process
AT5G39040	171	0.7	<1E-16	Others	DE	DE	oligopeptide transmembrane transport; response to aluminum ion; transmembrane transport
AT5G65205	169	0.31	<1E-16	Others	Normal	DE	--
AT1G66250	159	0.36	<1E-16	Others	Normal	DE	carbohydrate metabolic process; defense response
AT3G07870	169	1.44	<1E-16	Others	DE	DE	--
AT3G50740	157	-0.53	<1E-16	Others	Normal	DE	lignin metabolic process; response to toxic substance
AT1G18150	131	0	<1E-16	Others	Normal	Normal	response to reactive oxygen species; signal transduction; response to jasmonic acid; response to hydrogen peroxide; protein phosphorylation; response to wounding
AT2G18910	136	-0.53	<1E-16	Others	Normal	DE	--
AT4G23100	143	0.18	<1E-16	Others	Normal	Normal	flower development; response to cadmium ion; glucosinolate biosynthetic process; response to jasmonic acid; defense response to bacterium, incompatible interaction; defense response to insect; response to ozone; defense response by callose deposition in cell wall; glutathione biosynthetic process; defense response to bacterium; defense response to fungus; response to heat; indole phytoalexin bios…
AT1G05300	130	0.05	<1E-16	Others	Normal	DE	zinc II ion transmembrane transport; cation transport
AT2G47380	147	0.16	<1E-16	Others	Normal	Normal	hydrogen ion transmembrane transport
AT5G58575	122	0.41	<1E-16	Others	Normal	DE	--
AT5G28050	132	0.56	<1E-16	Others	Normal	DE	purine nucleoside catabolic process; RNA modification
AT2G26740	152	0.52	<1E-16	Others	Normal	DE	response to water deprivation; response to auxin; metabolic process
AT1G58030	170	0.78	<1E-16	Others	DE	DE	transport; amino acid homeostasis
AT4G12130	313	0.36	<1E-16	Others	Normal	DE	glycine catabolic process; iron-sulfur cluster assembly
AT4G00400	141	-0.42	<1E-16	Others	Normal	DE	dephosphorylation; CDP-diacylglycerol biosynthetic process; cutin biosynthetic process
AT1G59700	120	-0.17	<1E-16	Others	Normal	Normal	toxin catabolic process; glutathione metabolic process
AT1G14710	225	-0.24	<1E-16	Others	Normal	Normal	--
AT3G56950	153	0.01	<1E-16	Others	Normal	Normal	cellular water homeostasis; ion transmembrane transport
AT1G28010	97	-0.15	<1E-16	Others	Normal	Normal	basipetal auxin transport; acropetal auxin transport; auxin efflux; transmembrane transport
AT2G39270	152	0.37	<1E-16	Others	Normal	DE	--
AT4G32350	128	-0.58	<1E-16	Others	Normal	DE	--
AT3G57950	233	1.45	<1E-16	Others	DE	DE	--
AT3G07720	102	0.56	<1E-16	Others	Normal	DE	response to zinc ion
AT1G33560	109	0.57	<1E-16	Others	Normal	DE	response to karrikin; response to water deprivation; response to other organism; defense response to bacterium; defense response; plant-type hypersensitive response
AT3G12800	128	0.28	<1E-16	Others	Normal	DE	oxidation-reduction process; fatty acid metabolic process
AT5G40690	100	0.41	<1E-16	Others	Normal	DE	--
AT3G52500	359	-1.08	<1E-16	Others	DE	DE	proteolysis
AT1G25450	143	-0.14	<1E-16	Others	Normal	Normal	very long-chain fatty acid metabolic process; response to cold; response to light stimulus; fatty acid biosynthetic process; pollen tube development; cuticle development
AT5G01350	160	0.52	<1E-16	Others	Normal	DE	--
AT3G52850	129	0.2	<1E-16	Others	Normal	Normal	Golgi to vacuole transport; vacuolar transport; protein targeting to vacuole
AT3G12220	271	0.24	<1E-16	Others	Normal	Normal	proteolysis; secondary metabolic process
AT5G13460	165	-0.27	<1E-16	Others	Normal	Normal	--
AT1G17840	195	-1.02	<1E-16	Others	DE	DE	cotyledon vascular tissue pattern formation; response to salt stress; cutin transport; response to abscisic acid; stem vascular tissue pattern formation; fatty acid transport; response to wounding; transmembrane transport
AT3G10720	111	-0.22	<1E-16	Others	Normal	DE	pectin catabolic process; cell wall modification
AT2G21890	116	-0.54	<1E-16	Others	Normal	DE	oxidation-reduction process; lignin biosynthetic process
AT1G30360	385	-1.03	<1E-16	Others	DE	DE	ion transport
AT1G30330	195	-0.43	<1E-16	TF	Normal	DE	flower development; auxin-activated signaling pathway; regulation of transcription, DNA-templated; transcription, DNA-templated; response to auxin
AT2G31360	238	-0.42	<1E-16	Others	Normal	DE	oxidation-reduction process; very long-chain fatty acid biosynthetic process; unsaturated fatty acid biosynthetic process
AT4G00740	160	-0.88	<1E-16	Others	DE	DE	cell wall pectin metabolic process; methylation
AT1G29760	139	0.99	<1E-16	Others	DE	DE	lipid particle organization
AT3G58750	124	0.63	<1E-16	Others	DE	DE	cellular carbohydrate metabolic process; fatty acid beta-oxidation; tricarboxylic acid cycle
AT5G51070	128	1.45	<1E-16	Others	DE	DE	protein hexamerization; protein metabolic process
AT3G26580	174	-0.03	<1E-16	Others	Normal	DE	--
AT5G46180	99	0.78	<1E-16	Others	DE	DE	ornithine catabolic process; response to salt stress; arginine catabolic process to proline via ornithine; defense response to bacterium, incompatible interaction; hyperosmotic salinity response; proline biosynthetic process; arginine catabolic process to glutamate; plant-type hypersensitive response
AT3G56310	128	0.39	<1E-16	Others	Normal	DE	oligosaccharide metabolic process; carbohydrate metabolic process; cell wall organization; glycoside catabolic process; glycosylceramide catabolic process
AT3G46540	327	-1.05	<1E-16	Others	DE	DE	--
AT1G79900	105	1.01	<1E-16	Others	DE	DE	L-ornithine transmembrane transport; transport; arginine transmembrane transport; drug transmembrane transport; L-arginine import; proline biosynthetic process; hyperosmotic response; mitochondrial transport; L-histidine transmembrane transport; L-lysine transmembrane transport
AT1G72500	127	-0.23	<1E-16	Others	Normal	DE	--
AT5G07440	120	1.14	<1E-16	Others	DE	DE	oxidation-reduction process; response to cadmium ion; response to salt stress; cellular amino acid metabolic process
AT5G67480	104	0.95	<1E-16	Others	DE	DE	response to salicylic acid; response to jasmonic acid; response to salt stress; response to hydrogen peroxide; response to gibberellin; regulation of transcription, DNA-templated; response to wounding; response to auxin; protein ubiquitination
AT2G14290	349	1.13	<1E-16	Others	DE	DE	--
AT5G48020	130	0.28	<1E-16	Others	Normal	DE	--
AT4G39140	101	0.46	<1E-16	Others	Normal	DE	--
AT4G02790	119	-1.27	<1E-16	Others	DE	DE	--
AT3G19120	124	0.08	<1E-16	Others	Normal	DE	--
AT5G66420	191	-0.76	<1E-16	Others	DE	DE	--
AT1G02820	173	1.15	<1E-16	Others	DE	DE	embryo development
AT1G03160	182	-0.82	<1E-16	Others	DE	DE	vegetative to reproductive phase transition of meristem; thiamine biosynthetic process; thylakoid membrane organization
AT1G04850	136	0.36	<1E-16	TF	Normal	DE	--
AT1G44800	106	1.79	<1E-16	Others	DE	DE	amino acid transport; amino acid import; amino acid homeostasis; amino acid export; L-alpha-amino acid transmembrane transport
AT4G33010	106	-2.05	<1E-16	Others	DE	DE	glycine catabolic process; response to cadmium ion; glycine decarboxylation via glycine cleavage system
AT1G29290	153	1.26	<1E-16	Others	DE	DE	--
AT3G25530	135	-1.21	<1E-16	Others	DE	DE	response to oxidative stress; oxidation-reduction process; valine metabolic process; pentose-phosphate shunt
AT2G34090	99	-0.11	<1E-16	Others	Normal	Normal	pollen tube development; embryo development ending in seed dormancy
AT4G38960	127	-0.24	<1E-16	TF	Normal	Normal	regulation of transcription, DNA-templated; transcription, DNA-templated; negative regulation of photomorphogenesis; circadian rhythm
AT5G50240	181	-0.48	<1E-16	Others	Normal	DE	cellular protein modification process; protein repair
AT3G27540	157	-0.22	<1E-16	Others	Normal	Normal	protein N-linked glycosylation
AT4G38400	117	-0.61	<1E-16	Others	DE	DE	response to cyclopentenone; sexual reproduction; plant-type cell wall organization; unidimensional cell growth; plant-type cell wall loosening
AT4G24700	141	-0.33	<1E-16	Others	Normal	DE	--
AT1G16840	215	-0.07	<1E-16	Others	Normal	DE	--
AT1G01300	285	-0.13	<1E-16	Others	Normal	Normal	response to karrikin; proteolysis
AT1G10090	126	-0.17	<1E-16	Others	Normal	Normal	ion transport
AT5G62360	359	-0.44	<1E-16	Others	Normal	DE	negative regulation of catalytic activity
AT5G65260	113	0.14	<1E-16	Others	Normal	Normal	--
AT4G35230	99	0.48	<1E-16	Others	Normal	DE	brassinosteroid mediated signaling pathway; response to abscisic acid; protein phosphorylation
AT5G17460	135	0.22	<1E-16	Others	Normal	Normal	--
AT4G34530	249	-0.17	<1E-16	TF	Normal	Normal	positive regulation of flower development; regulation of transcription, DNA-templated; transcription, DNA-templated
AT3G55760	146	-1.14	<1E-16	Others	DE	DE	--
AT5G24870	240	0.63	<1E-16	Others	DE	DE	--
AT5G46330	229	-0.13	<1E-16	Others	Normal	Normal	regulation of anion channel activity; transmembrane receptor protein tyrosine kinase signaling pathway; defense response to bacterium; detection of bacterium; protein phosphorylation; receptor-mediated endocytosis; defense response by callose deposition in cell wall
AT5G11670	180	0.38	<1E-16	Others	Normal	Normal	oxidation-reduction process; response to cadmium ion; protein homooligomerization; pentose-phosphate shunt, oxidative branch; malate metabolic process
AT5G41600	147	-0.01	<1E-16	Others	Normal	Normal	endoplasmic reticulum tubular network organization
AT4G19120	314	-0.62	<1E-16	Others	DE	DE	methylation
AT1G29395	300	-1.06	<1E-16	Others	DE	DE	cold acclimation; response to abscisic acid; cellular response to water deprivation; cellular response to cold
AT2G33480	97	-0.1	<1E-16	TF	Normal	Normal	multicellular organismal development; regulation of transcription, DNA-templated; transcription, DNA-templated
AT1G68050	97	0.11	<1E-16	Others	Normal	Normal	flower development; regulation of gene expression; regulation of circadian rhythm; positive regulation of flower development; response to blue light; regulation of transcription, DNA-templated; circadian rhythm; ubiquitin-dependent protein catabolic process; signal transduction; protein-chromophore linkage; protein ubiquitination
AT1G09950	97	0.06	<1E-16	Others	Normal	Normal	transcription, DNA-templated
AT2G35733	215	0.92	<1E-16	Others	DE	DE	--
AT1G08890	357	-0.57	<1E-16	TF	Normal	DE	cation transmembrane transport
AT2G01170	315	0.31	<1E-16	Others	Normal	DE	gamma-aminobutyric acid transport; arginine transmembrane transport; L-lysine transmembrane transport; L-glutamate transmembrane transport
AT2G46860	128	0.54	<1E-16	Others	Normal	DE	phosphate-containing compound metabolic process
AT1G68530	111	-0.77	<1E-16	Others	DE	DE	very long-chain fatty acid metabolic process; response to light stimulus; response to cold; wax biosynthetic process; unidimensional cell growth; fatty acid biosynthetic process; cuticle development
AT1G64500	99	-0.78	<1E-16	Others	DE	DE	actin filament bundle assembly; cell redox homeostasis; chloroplast relocation
AT1G30820	210	-0.04	<1E-16	Others	Normal	Normal	'de novo' CTP biosynthetic process
AT5G39410	379	-0.84	<1E-16	Others	DE	DE	oxidation-reduction process
AT1G10060	174	0.04	<1E-16	Others	Normal	Normal	branched-chain amino acid metabolic process; valine catabolic process; leucine catabolic process
AT3G50970	162	0.59	<1E-16	Others	DE	DE	cold acclimation; response to water deprivation; response to cold; defense response to fungus; response to abscisic acid; response to water
AT3G23820	165	-0.39	<1E-16	Others	Normal	Normal	carbohydrate metabolic process; nucleotide-sugar metabolic process
AT2G34930	121	-0.39	<1E-16	Others	Normal	DE	signal transduction; defense response to fungus; defense response
AT1G73650	219	-0.09	<1E-16	Others	Normal	Normal	lipid metabolic process
AT3G53800	317	-0.53	<1E-16	Others	Normal	DE	protein folding
AT4G30650	247	-0.47	<1E-16	Others	Normal	Normal	hyperosmotic salinity response; response to cold; defense response to fungus
AT2G28900	359	-1.39	<1E-16	Others	DE	DE	protein transmembrane transport; protein import into chloroplast stroma; response to jasmonic acid; response to sucrose; response to cold; protein transport; response to glucose; response to wounding
AT5G46710	158	0.23	<1E-16	Others	Normal	Normal	--
AT5G44720	104	0.14	<1E-16	Others	Normal	Normal	--
AT5G17300	229	-0.46	<1E-16	TF	Normal	DE	regulation of auxin biosynthetic process; auxin-activated signaling pathway; regulation of transcription, DNA-templated; transcription, DNA-templated; auxin biosynthetic process; circadian rhythm
AT5G04750	116	-0.06	<1E-16	Others	Normal	Normal	negative regulation of ATPase activity; negative regulation of nucleotide metabolic process
AT5G03905	188	0.6	<1E-16	Others	DE	DE	iron-sulfur cluster assembly
AT1G28570	162	-0.85	<1E-16	Others	DE	DE	lipid catabolic process
AT1G11210	194	-0.01	<1E-16	Others	Normal	Normal	response to oxidative stress
AT1G32860	150	0.19	<1E-16	Others	Normal	Normal	carbohydrate metabolic process; cell wall organization; defense response
AT1G73470	245	-0.79	<1E-16	Others	DE	DE	--
AT5G21326	131	-0.35	<1E-16	Others	Normal	Normal	signal transduction; protein phosphorylation
AT3G15480	271	-0.89	<1E-16	Others	DE	DE	--
AT1G29670	169	-0.95	<1E-16	Others	DE	DE	lipid catabolic process
AT1G69830	325	-0.08	<1E-16	Others	Normal	Normal	starch catabolic process
AT4G17100	365	-0.14	<1E-16	Others	Normal	Normal	proteolysis
AT5G18670	113	-1.17	<1E-16	Others	DE	DE	polysaccharide catabolic process
AT5G03030	108	0.89	<1E-16	Others	DE	DE	protein folding; protein import into mitochondrial matrix
AT1G47710	100	-0.07	<1E-16	Others	Normal	Normal	negative regulation of endopeptidase activity; regulation of proteolysis
AT1G43910	152	2.05	<1E-16	Others	DE	DE	cellular response to potassium ion starvation; response to abscisic acid
AT1G51340	291	0.1	<1E-16	Others	Normal	Normal	response to aluminum ion; drug transmembrane transport; citrate transport
AT1G18360	135	-0.36	<1E-16	Others	Normal	DE	lipid metabolic process
AT2G31070	99	-0.38	<1E-16	Defense-related TFs	Normal	DE	cell differentiation; regulation of transcription, DNA-templated; positive regulation of development, heterochronic; transcription, DNA-templated; leaf development; leaf morphogenesis
AT4G26270	175	0.67	<1E-16	Others	DE	DE	root epidermal cell differentiation; fructose 6-phosphate metabolic process; glycolytic process
AT1G53035	192	-0.29	<1E-16	Others	Normal	Normal	--
AT5G67140	311	0.14	<1E-16	Others	Normal	Normal	SCF-dependent proteasomal ubiquitin-dependent protein catabolic process; protein ubiquitination
AT4G39230	97	0.22	<1E-16	Others	Normal	Normal	response to cadmium ion
AT3G52920	135	-0.38	<1E-16	Others	Normal	Normal	--
AT2G47890	228	0.28	<1E-16	TF	Normal	Normal	regulation of transcription, DNA-templated
AT1G27930	108	0.31	<1E-16	Others	Normal	DE	methylation
AT3G16240	208	-0.22	<1E-16	Others	Normal	Normal	urea transport; transport; ammonium transmembrane transport; water transport
AT5G62350	328	-0.81	<1E-16	Others	DE	DE	negative regulation of catalytic activity
AT2G42320	205	-1.65	<1E-16	Others	DE	DE	protein import into nucleus, docking; nuclear pore organization
AT2G31460	102	0.01	<1E-16	Others	Normal	Normal	regulation of transcription, DNA-templated; transcription, DNA-templated
AT1G75680	122	-1	<1E-16	Others	DE	DE	cellulose catabolic process; cell wall organization
AT5G52310	237	-0.27	<1E-16	Others	Normal	Normal	response to desiccation; response to water deprivation; response to cold; response to salt stress; leaf senescence; response to abscisic acid; hyperosmotic salinity response; response to osmotic stress
AT5G43580	228	2.03	<1E-16	Others	DE	DE	proteolysis; defense response to fungus; defense response to insect; response to wounding; defense response
AT2G15970	548	-1.07	<1E-16	Others	DE	DE	cold acclimation; response to abscisic acid; cellular response to water deprivation
AT5G64780	203	0.41	<1E-16	Others	Normal	DE	--
AT4G30200	159	0.35	<1E-16	Others	Normal	DE	flower development; positive regulation of histone H3-K9 dimethylation; response to cold; regulation of transcription, DNA-templated; transcription, DNA-templated; vegetative to reproductive phase transition of meristem; circadian regulation of gene expression; regulation of short-day photoperiodism, flowering
AT5G55730	191	-0.37	<1E-16	Others	Normal	Normal	shoot system development; root development
AT4G30660	381	-0.78	<1E-16	Others	DE	DE	hyperosmotic salinity response; response to cold
AT4G37320	226	0.03	<1E-16	Others	Normal	Normal	--
AT1G70660	167	0.06	<1E-16	Others	Normal	Normal	postreplication repair
AT1G76680	125	-0.19	<1E-16	Others	Normal	Normal	response to cadmium ion; oxidation-reduction process; response to salicylic acid; leaf senescence; oxylipin biosynthetic process; oxylipin metabolic process; response to wounding; lipid metabolic process
AT1G71330	122	0.56	<1E-16	Others	Normal	DE	transmembrane transport
AT2G22125	133	-0.91	<1E-16	Others	DE	DE	cellulose biosynthetic process; anisotropic cell growth
AT2G42530	488	-0.6	<1E-16	Others	DE	DE	cold acclimation; leaf senescence; response to abscisic acid; response to cold; defense response to fungus
AT3G04870	129	-0.3	<1E-16	Others	Normal	Normal	oxidation-reduction process; carotenoid biosynthetic process; carotene biosynthetic process; 9,9'-di-cis-zeta-carotene desaturation to 7,9,7',9'-tetra-cis-lycopene
AT3G47250	165	0.29	<1E-16	Others	Normal	Normal	--
AT4G05030	163	0.03	<1E-16	Others	Normal	Normal	cellular transition metal ion homeostasis; metal ion transport
AT4G38060	387	0.62	<1E-16	Others	DE	DE	--
AT1G19010	120	0.37	<1E-16	Others	Normal	DE	--
AT4G14230	273	-0.04	<1E-16	Others	Normal	Normal	--
AT4G33220	175	-0.88	<1E-16	Others	DE	DE	defense response to Gram-negative bacterium; pectin catabolic process; cell wall modification
AT3G03341	98	0.45	<1E-16	Others	Normal	DE	--
AT4G17490	204	-0.03	<1E-16	Defense-related TFs	Normal	Normal	response to reactive oxygen species; response to high light intensity; vasculature development; regulation of transcription, DNA-templated; transcription, DNA-templated; ethylene-activated signaling pathway; response to chitin; cell division; defense response
AT2G25250	158	-0.07	<1E-16	Others	Normal	Normal	--
AT5G27930	656	-0.02	<1E-16	Others	Normal	DE	protein dephosphorylation
AT5G50580	160	0.33	<1E-16	Others	Normal	DE	protein sumoylation
AT1G72300	100	-0.49	<1E-16	Others	Normal	DE	transmembrane receptor protein tyrosine kinase signaling pathway; protein phosphorylation; pH reduction; response to wounding; unidimensional cell growth; regulation of defense response
AT1G69800	140	-0.13	<1E-16	Others	Normal	Normal	carbohydrate metabolic process
AT5G24660	133	-1.28	<1E-16	Others	DE	DE	chloroplast organization; positive regulation of transcription, DNA-templated; regulation of defense response
AT5G13220	174	2.5	<1E-16	Others	DE	DE	response to jasmonic acid; regulation of systemic acquired resistance; negative regulation of nucleic acid-templated transcription; response to wounding; regulation of jasmonic acid mediated signaling pathway
AT4G13110	228	1.02	<1E-16	Others	DE	DE	--
AT3G19450	134	-0.74	<1E-16	Others	DE	DE	oxidation-reduction process; response to karrikin; lignin biosynthetic process
AT2G27510	129	1.69	<1E-16	Others	DE	DE	electron transport chain
AT3G43250	246	1.81	<1E-16	Others	DE	DE	--
AT1G53885	245	1.4	<1E-16	Others	DE	DE	--
AT5G61420	195	-1.27	<1E-16	Defense-related TFs	DE	DE	regulation of glucosinolate biosynthetic process; response to jasmonic acid; induced systemic resistance; regulation of transcription, DNA-templated; transcription, DNA-templated; response to salicylic acid; defense response to fungus; response to gibberellin; cellular response to sulfur starvation; response to bacterium; response to insect
AT1G64890	317	0.15	<1E-16	Others	Normal	DE	transport
AT2G19500	118	1.61	<1E-16	Others	DE	DE	oxidation-reduction process; cytokinin catabolic process
AT3G14440	194	0.88	<1E-16	Others	DE	DE	oxidation-reduction process; response to water deprivation; abscisic acid biosynthetic process; hyperosmotic salinity response; response to osmotic stress
AT4G36010	149	1.75	<1E-16	Others	DE	DE	response to other organism
AT1G65490	110	-1.1	<1E-16	Others	DE	DE	--
AT5G57630	392	1.23	<1E-16	Others	DE	DE	--
AT4G17230	190	1.07	<1E-16	Defense-related TFs	DE	DE	regulation of transcription, DNA-templated; response to chitin
AT3G05640	111	0.89	<1E-16	Others	DE	DE	response to water deprivation; protein dephosphorylation
AT2G46250	142	-0.77	<1E-16	Others	DE	DE	cell morphogenesis
AT4G16690	190	0.88	<1E-16	Others	DE	DE	jasmonic acid metabolic process; indoleacetic acid conjugate metabolic process; salicylic acid metabolic process; defense response
AT2G03270	167	0.83	<1E-16	Others	DE	DE	--
AT1G50940	97	0.34	<1E-16	Others	Normal	DE	fatty acid beta-oxidation using acyl-CoA dehydrogenase; lipid homeostasis
AT4G21750	125	-0.96	<1E-16	TF	DE	DE	epidermal cell differentiation; regulation of transcription, DNA-templated; plant epidermal cell differentiation; cotyledon development; seed germination
AT1G21000	126	0.98	<1E-16	Others	DE	DE	--
AT4G04340	146	-1.79	<1E-16	Others	DE	DE	protein tetramerization; cellular hyperosmotic response; cation transmembrane transport; regulation of calcium ion import; response to osmotic stress
AT3G58600	103	0.74	<1E-16	Others	DE	DE	endocytosis
AT4G18240	168	-0.88	<1E-16	Others	DE	DE	starch biosynthetic process; starch metabolic process
AT1G17230	114	-0.69	<1E-16	Others	DE	DE	--
AT3G10640	305	0.93	<1E-16	Others	DE	DE	vesicle-mediated transport; vacuolar transport; protein transport
AT5G38650	101	0.57	<1E-16	Others	Normal	DE	--
AT5G67310	107	1.44	<1E-16	Others	DE	DE	--
AT4G21980	106	0.95	<1E-16	Others	DE	DE	autophagy; proteolysis; defense response to fungus
AT5G63970	186	1.38	<1E-16	Others	DE	DE	defense response to bacterium; response to wounding; jasmonic acid mediated signaling pathway; protein ubiquitination
AT4G00730	166	-0.99	<1E-16	TF	DE	DE	regulation of transcription, DNA-templated; root hair cell differentiation; transcription, DNA-templated; root development; cuticle development; anthocyanin accumulation in tissues in response to UV light
AT1G77770	176	0.68	<1E-16	Others	DE	DE	--
AT3G55330	129	-1.52	<1E-16	Others	DE	DE	photosynthesis
AT3G16370	104	-1.41	<1E-16	Others	DE	DE	lipid catabolic process
AT4G40060	114	-0.76	<1E-16	TF	DE	DE	photoperiodism, flowering; negative regulation of cell growth; response to blue light; regulation of transcription, DNA-templated; transcription, DNA-templated; positive regulation of transcription, DNA-templated; regulation of timing of transition from vegetative to reproductive phase
AT2G32720	163	-0.3	<1E-16	Others	Normal	DE	oxidation-reduction process; alkane biosynthetic process
AT4G34950	182	-1.45	<1E-16	Others	DE	DE	--
AT1G72890	266	0.69	<1E-16	Others	DE	DE	signal transduction; defense response
AT5G14420	149	0.86	<1E-16	Others	DE	DE	negative regulation of response to water deprivation; cytokinin metabolic process; auxin metabolic process
AT5G16550	109	-0.6	<1E-16	Others	DE	DE	--
AT5G10170	97	-0.51	<1E-16	Others	Normal	DE	inositol biosynthetic process; embryo development ending in seed dormancy; phospholipid biosynthetic process
AT4G20930	127	0.33	<1E-16	Others	Normal	DE	oxidation-reduction process; pentose-phosphate shunt; valine catabolic process
AT1G80300	194	1.99	<1E-16	Others	DE	DE	purine nucleoside transmembrane transport; ATP transport; anion transmembrane transport; ADP transport; nucleotide transmembrane transport
AT5G13820	120	1.8	<1E-16	TF	DE	DE	regulation of transcription, DNA-templated; transcription, DNA-templated; telomere maintenance
AT5G53970	167	1.01	<1E-16	Others	DE	DE	biosynthetic process; vitamin E biosynthetic process; cellular amino acid metabolic process
AT1G27760	193	0.68	<1E-16	Others	DE	DE	response to salt stress
AT5G64370	123	0.65	<1E-16	Others	DE	DE	nitrogen compound metabolic process; beta-alanine biosynthetic process; uracil catabolic process; cellular response to nitrogen levels
AT3G22370	219	1.26	<1E-16	Others	DE	DE	oxidation-reduction process; cellular respiration; response to cold; mitochondria-nucleus signaling pathway
AT5G58290	119	0.7	<1E-16	Others	DE	DE	positive regulation of RNA polymerase II transcriptional preinitiation complex assembly; ER-associated ubiquitin-dependent protein catabolic process; ubiquitin-dependent protein catabolic process
AT1G51500	188	-1.18	<1E-16	Others	DE	DE	response to salt stress; response to abscisic acid; wax biosynthetic process; transmembrane transport
AT3G29670	113	-0.71	<1E-16	Others	DE	DE	response to toxic substance
AT5G56100	134	-0.26	<1E-16	Others	Normal	DE	lipid storage
AT2G21640	128	1.29	<1E-16	Others	DE	DE	response to oxidative stress
AT3G15760	254	0.78	<1E-16	Others	DE	DE	--
AT3G04940	178	-1.03	<1E-16	Others	DE	DE	cysteine biosynthetic process
AT3G10815	148	1.09	<1E-16	Others	DE	DE	--
AT1G69790	121	1	<1E-16	Others	DE	DE	--
AT2G34500	153	2.27	<1E-16	Others	DE	DE	oxidation-reduction process; sterol biosynthetic process
AT4G26470	153	0.96	<1E-16	Others	DE	DE	--
AT1G65660	122	0.61	<1E-16	Others	DE	DE	mRNA processing; RNA splicing; positive regulation of cell proliferation
AT5G24910	213	0.77	<1E-16	Others	DE	DE	oxidation-reduction process
AT3G15530	147	-0.65	<1E-16	Others	DE	DE	methylation
AT1G67510	112	-0.78	<1E-16	Others	DE	DE	transmembrane receptor protein tyrosine kinase signaling pathway; protein phosphorylation
AT3G54826	110	0.53	<1E-16	Others	Normal	DE	--
AT3G03610	166	0.67	<1E-16	Others	DE	DE	phagocytosis
AT5G16110	223	1.08	<1E-16	Others	DE	DE	--
AT2G17500	199	2.32	<1E-16	Others	DE	DE	cation transmembrane transport; auxin polar transport; transmembrane transport
AT2G23450	359	1.31	<1E-16	Others	DE	DE	--
AT5G49448	570	1.48	<1E-16	Others	DE	Normal	--
AT1G27300	160	1.59	<1E-16	Others	DE	DE	--
AT2G47600	139	0.14	<1E-16	Others	Normal	DE	zinc II ion transport; magnesium ion transport; cation transport; sodium ion transmembrane transport; cation transmembrane transport; ion transport; iron ion transport
AT1G75500	298	-1.53	<1E-16	Others	DE	DE	positive regulation of auxin metabolic process; positive regulation of tryptophan metabolic process; transport; plant-type secondary cell wall biogenesis; unidimensional cell growth; cell wall organization
AT2G33380	261	1.13	<1E-16	Others	DE	DE	oxidation-reduction process; response to desiccation; response to cold; response to fungus; oxylipin metabolic process; stomatal movement; regulation of reactive oxygen species metabolic process; response to salicylic acid; response to salt stress; defense response to fungus; response to abscisic acid; (R)-2-hydroxy-alpha-linolenic acid biosynthetic process
AT2G02870	133	1.2	<1E-16	Others	DE	DE	protein ubiquitination
AT4G21580	253	0.67	<1E-16	Others	DE	DE	oxidation-reduction process
AT5G49600	99	0.47	<1E-16	Others	Normal	DE	--
AT4G14950	320	0.96	<1E-16	Others	DE	DE	vesicle-mediated transport; endomembrane system organization
AT4G37100	398	-0.77	<1E-16	Others	DE	DE	--
AT1G52900	245	0.71	<1E-16	Others	DE	DE	signal transduction; defense response
AT3G43440	253	0.66	<1E-16	Others	DE	DE	negative regulation of nucleic acid-templated transcription; response to wounding; regulation of jasmonic acid mediated signaling pathway; regulation of defense response
AT3G50910	447	1.29	<1E-16	Others	DE	DE	--
AT1G09390	192	-0.83	<1E-16	Others	DE	DE	lipid catabolic process
AT2G02720	269	0.59	<1E-16	Others	DE	DE	pectin catabolic process
AT2G39050	177	0.67	<1E-16	Others	DE	DE	defense response to bacterium; stomatal closure
AT1G72120	337	1.53	<1E-16	Others	DE	DE	oligopeptide transport
AT3G63310	560	0.57	<1E-16	Others	Normal	DE	brassinosteroid mediated signaling pathway; unidimensional cell growth
AT5G11250	246	-0.91	<1E-16	Others	DE	DE	regulation of cellular response to stress; defense response
AT4G31240	281	0.96	<1E-16	Others	DE	DE	oxidation-reduction process
AT3G51090	210	0.96	<1E-16	Others	DE	DE	--
AT1G77000	416	0.72	<1E-16	Others	DE	DE	SCF-dependent proteasomal ubiquitin-dependent protein catabolic process; negative regulation of lateral root development; proteolysis involved in cellular protein catabolic process; heat acclimation; protein ubiquitination; ubiquitin-dependent protein catabolic process
AT1G13990	163	0.65	<1E-16	Others	DE	DE	--
AT1G70410	227	-1.1	<1E-16	Others	DE	DE	response to carbon dioxide; regulation of stomatal movement; carbon utilization; negative regulation of stomatal complex development
AT2G43870	557	1.4	<1E-16	Others	DE	DE	carbohydrate metabolic process; cell wall organization
AT3G51970	166	0.49	<1E-16	Others	Normal	DE	sterol catabolic process; sterol esterification
AT5G65700	436	-1.31	<1E-16	Others	DE	DE	cell differentiation; regulation of meristem growth; regulation of meristem structural organization; protein phosphorylation; microsporocyte differentiation; transmembrane receptor protein tyrosine kinase signaling pathway; anther development; gametophyte development; floral organ development
AT1G06620	97	1.44	<1E-16	Others	DE	DE	oxidation-reduction process
AT3G43230	399	0.6	<1E-16	Others	DE	DE	signal transduction; regulation of ruffle assembly
AT5G16360	303	1.4	<1E-16	Others	DE	DE	--
AT5G43700	194	-1.23	<1E-16	Others	DE	DE	auxin-activated signaling pathway; response to cyclopentenone; regulation of transcription, DNA-templated; transcription, DNA-templated; response to auxin; regulation of translation
AT3G13690	113	-0.24	<1E-16	Others	Normal	DE	protein autophosphorylation
AT4G14540	229	-0.79	<1E-16	TF	DE	DE	regulation of transcription, DNA-templated; transcription, DNA-templated
AT1G30040	126	1.11	<1E-16	Others	DE	DE	oxidation-reduction process; response to red or far red light; response to red light; gibberellin biosynthetic process; gibberellin catabolic process
AT1G12640	197	0.85	<1E-16	Others	DE	DE	triglyceride biosynthetic process; galactolipid biosynthetic process; glycerolipid biosynthetic process; phospholipid biosynthetic process
AT5G06370	119	0.36	<1E-16	Others	Normal	DE	--
AT1G35910	601	0.77	<1E-16	Others	DE	DE	response to oxidative stress; response to salt stress; trehalose biosynthetic process; response to osmotic stress
AT2G43580	411	1.07	<1E-16	Others	DE	DE	chitin catabolic process; response to fungus; defense response; polysaccharide catabolic process
AT4G36700	144	0.83	<1E-16	Others	DE	DE	--
AT2G01220	185	0.7	<1E-16	Others	DE	DE	biosynthetic process
AT5G53588	201	0.84	<1E-16	Others	DE	Normal	--
AT2G30010	345	0.76	<1E-16	Others	DE	DE	cell wall organization or biogenesis
AT3G13200	258	0.57	<1E-16	Others	Normal	DE	mRNA splicing, via spliceosome
AT4G19700	206	0.66	<1E-16	Others	DE	DE	proteasome-mediated ubiquitin-dependent protein catabolic process; defense response to bacterium; defense response to fungus; response to gibberellin; apoptotic process; negative regulation of programmed cell death; negative regulation of cysteine-type endopeptidase activity; protein ubiquitination; regulation of defense response
AT1G63850	297	-0.3	<1E-16	Others	Normal	DE	protein ubiquitination
AT1G76470	360	1.66	<1E-16	Others	DE	DE	lignin biosynthetic process
AT4G34980	180	-1.86	<1E-16	Others	DE	DE	plant-type cell wall modification; proteolysis; metabolic process
AT1G10470	214	-0.76	<1E-16	Others	DE	DE	regulation of circadian rhythm; protein autophosphorylation; regulation of transcription, DNA-templated; cytokinin-activated signaling pathway; response to red light; transcription, DNA-templated; circadian rhythm; embryo development ending in seed dormancy; phosphorelay signal transduction system; red or far-red light signaling pathway; response to cytokinin
AT1G61110	178	0.78	<1E-16	TF	DE	DE	multicellular organismal development; regulation of transcription, DNA-templated; transcription, DNA-templated
AT1G02470	311	0.58	<1E-16	Others	Normal	DE	--
AT1G52890	704	2.86	<1E-16	Defense-related TFs	DE	DE	multicellular organismal development; response to water deprivation; regulation of transcription, DNA-templated; transcription, DNA-templated
AT5G19855	358	0.78	<1E-16	Others	DE	DE	chaperone-mediated protein folding
AT1G76070	354	2.32	<1E-16	Others	DE	DE	--
AT3G19910	288	0.77	<1E-16	TF	DE	DE	--
AT4G13980	137	0.73	<1E-16	TF	DE	DE	response to heat; regulation of transcription, DNA-templated; transcription, DNA-templated
AT2G35730	471	1.85	<1E-16	Others	DE	DE	cellular transition metal ion homeostasis; metal ion transport
AT3G08760	606	1.14	<1E-16	Others	DE	DE	--
AT1G47510	218	1.55	<1E-16	Others	DE	DE	response to jasmonic acid; response to salt stress; response to abscisic acid; phosphatidylinositol dephosphorylation; response to auxin
AT4G14930	148	0.65	<1E-16	Others	DE	DE	--
AT1G59740	375	1.01	<1E-16	Others	DE	DE	oligopeptide transport; response to nematode
AT5G57910	136	0.99	<1E-16	Others	DE	DE	--
AT3G54620	248	0.82	<1E-16	TF	DE	DE	transcription, DNA-templated; positive regulation of transcription, DNA-templated; positive regulation of seed maturation
AT3G48730	373	-1.01	<1E-16	Others	DE	DE	chlorophyll biosynthetic process; porphyrin-containing compound biosynthetic process; protoporphyrinogen IX biosynthetic process
AT5G17630	471	-0.52	<1E-16	Others	Normal	DE	phosphoglycerate transport; hexose phosphate transport; carbohydrate transmembrane transport; anion transmembrane transport; organic acid transmembrane transport; triose phosphate transmembrane transport
AT5G47200	395	0.68	<1E-16	Others	DE	DE	pollen tube growth
AT1G53580	553	0.45	<1E-16	Others	Normal	DE	oxidation-reduction process; response to salt stress; methylglyoxal catabolic process to D-lactate via S-lactoyl-glutathione; seed development; embryo development ending in seed dormancy; endosperm development
AT3G19580	184	0.93	<1E-16	Defense-related TFs	DE	DE	response to water deprivation; abscisic acid-activated signaling pathway; hyperosmotic salinity response; response to abscisic acid; transcription, DNA-templated; negative regulation of transcription, DNA-templated; response to chitin; embryo development ending in seed dormancy
AT1G60610	133	0.88	<1E-16	Others	DE	DE	regulation of defense response; protein ubiquitination
AT1G28960	208	0.89	<1E-16	Others	DE	DE	nucleoside phosphate metabolic process; coenzyme A biosynthetic process; succinyl-CoA metabolic process
AT1G29195	119	0.84	<1E-16	Others	DE	DE	--
AT1G45976	250	0.49	<1E-16	Others	Normal	DE	protein ubiquitination; regulation of defense response
AT5G57510	207	2.03	<1E-16	Others	DE	DE	cellular response to hypoxia
AT5G49690	167	0.52	<1E-16	Others	Normal	DE	metabolic process
AT2G02795	154	-1.49	<1E-16	Others	DE	DE	--
AT5G39610	311	1.92	<1E-16	TF	DE	DE	response to oxidative stress; positive regulation of programmed cell death; regulation of transcription, DNA-templated; positive regulation of leaf senescence; positive regulation of age-related resistance; response to salt; response to abscisic acid; apoptotic process; multicellular organismal development; regulation of gene expression; transcription, DNA-templated; positive regulation of sequen…
AT4G01535	205	1.02	<1E-16	Others	DE	DE	--
AT4G30110	199	-1.27	<1E-16	Others	DE	DE	zinc ion homeostasis; cation transmembrane transport
AT5G10625	443	1.55	<1E-16	Others	DE	DE	--
AT3G47540	291	2.65	<1E-16	Others	DE	DE	chitin catabolic process; carbohydrate metabolic process; cell wall macromolecule catabolic process
AT1G03106	413	0.83	<1E-16	Others	DE	DE	--
AT5G59400	121	0.42	<1E-16	Others	Normal	DE	--
AT4G20380	627	0.94	<1E-16	Defense-related TFs	DE	DE	response to superoxide; regulation of 1-aminocyclopropane-1-carboxylate metabolic process; response to hypoxia; negative regulation of programmed cell death; regulation of ethylene-activated signaling pathway; aerenchyma formation; response to molecule of oomycetes origin; regulation of hydrogen peroxide metabolic process; cell death; regulation of programmed cell death; apoptotic process; plant-…
AT5G13800	237	0.91	<1E-16	Others	DE	DE	chlorophyll catabolic process
AT2G28085	187	0.95	<1E-16	Others	DE	DE	response to auxin
AT5G20910	288	0.7	<1E-16	TF	DE	DE	proteasome-mediated ubiquitin-dependent protein catabolic process; response to abscisic acid; protein ubiquitination involved in ubiquitin-dependent protein catabolic process; protein polyubiquitination; negative regulation of abscisic acid-activated signaling pathway; protein ubiquitination
AT2G18290	258	-0.53	<1E-16	Others	Normal	DE	regulation of DNA endoreduplication; anaphase-promoting complex-dependent proteasomal ubiquitin-dependent protein catabolic process; mitotic nuclear division; negative regulation of DNA endoreduplication; cell proliferation; phloem or xylem histogenesis; cell division; regulation of mitotic metaphase/anaphase transition; protein ubiquitination
AT1G64660	124	1.06	<1E-16	Others	DE	DE	cellular response to sulfate starvation; protein homotetramerization; methionine catabolic process via 2-oxobutanoate; cellular response to water deprivation; cellular amino acid metabolic process
AT4G03415	261	-0.92	<1E-16	Others	DE	DE	protein dephosphorylation
AT4G16141	139	-0.74	<1E-16	TF	DE	DE	cell differentiation; regulation of transcription from RNA polymerase II promoter
AT2G40670	115	0.53	<1E-16	Others	Normal	DE	regulation of transcription, DNA-templated; cytokinin-activated signaling pathway; transcription, DNA-templated; response to cytokinin; phosphorelay signal transduction system
AT5G10300	389	1.15	<1E-16	Others	DE	DE	jasmonic acid metabolic process; salicylic acid metabolic process; indoleacetic acid conjugate metabolic process; response to wounding; defense response; glycoside catabolic process
AT5G54080	215	0.55	<1E-16	Others	Normal	DE	oxidation-reduction process; L-phenylalanine catabolic process; homogentisate catabolic process; tyrosine catabolic process
AT3G15770	186	1.12	<1E-16	Others	DE	DE	vasculature development; cell division
AT3G28920	261	-0.74	<1E-16	TF	DE	DE	regulation of transcription, DNA-templated; transcription, DNA-templated
AT1G07040	308	0.68	<1E-16	Others	DE	DE	--
AT2G45760	153	1.74	<1E-16	Others	DE	DE	defense response
AT1G19200	242	1.02	<1E-16	Others	DE	DE	--
AT5G17860	166	0.96	<1E-16	Others	DE	DE	cation transport; sodium ion transmembrane transport; cation transmembrane transport
AT3G61190	184	2.06	<1E-16	Others	DE	DE	response to salicylic acid; response to cold; response to temperature stimulus; response to heat; cellular homeostasis; negative regulation of defense response; response to wounding; defense response
AT2G39725	108	0.9	<1E-16	Others	DE	DE	--
AT2G47560	420	0.69	<1E-16	Others	DE	DE	protein ubiquitination
AT5G03560	198	0.18	<1E-16	Others	Normal	DE	cation transmembrane transport
AT5G63420	427	-0.8	<1E-16	TF	DE	DE	chloroplast organization; auxin transport; longitudinal axis specification; embryo development ending in seed dormancy
AT2G29470	528	0.93	<1E-16	Others	DE	DE	toxin catabolic process; glutathione metabolic process
AT1G52565	549	1.48	<1E-16	Others	DE	DE	--
AT5G28237	840	2.54	<1E-16	Others	DE	DE	tryptophan biosynthetic process
AT3G17510	434	1.46	<1E-16	Others	DE	DE	response to salt stress; response to abscisic acid; response to osmotic stress
AT3G44326	345	0.87	<1E-16	Others	DE	DE	--
AT3G11900	348	0.64	<1E-16	Others	DE	DE	amino acid transport; response to nematode
AT1G10380	441	-1.11	<1E-16	Others	DE	DE	--
AT4G21790	488	1.49	<1E-16	Others	DE	DE	viral replication complex formation and maintenance
AT3G02150	374	0.8	<1E-16	Defense-related TFs	DE	DE	cell differentiation; regulation of transcription, DNA-templated; positive regulation of development, heterochronic; transcription, DNA-templated; leaf development; leaf morphogenesis; regulation of defense response
AT1G76490	751	0.48	<1E-16	Others	Normal	DE	isoprenoid biosynthetic process; isopentenyl diphosphate biosynthetic process, mevalonate pathway; sterol biosynthetic process; regulation of gene silencing by miRNA
AT3G06080	451	-0.94	<1E-16	Others	DE	DE	cell wall organization or biogenesis; circadian rhythm
AT3G06490	276	1.24	<1E-16	Defense-related TFs	DE	DE	response to jasmonic acid; regulation of transcription, DNA-templated; response to fungus; transcription, DNA-templated; response to ethylene; response to salt stress; response to abscisic acid; defense response
AT3G17800	349	0.61	<1E-16	Others	DE	DE	response to UV-B; response to wounding; response to ozone
AT2G29490	469	1.47	<1E-16	Others	DE	DE	toxin catabolic process; glutathione metabolic process
AT3G02140	460	1.43	<1E-16	Others	DE	DE	response to salt stress; signal transduction; response to abscisic acid; regulation of starch biosynthetic process; negative regulation of abscisic acid-activated signaling pathway
AT3G19540	232	-0.59	<1E-16	Others	DE	DE	--
AT5G50760	772	1.29	<1E-16	Others	DE	DE	response to auxin
AT5G64230	665	0.88	<1E-16	Others	DE	DE	--
AT3G15500	650	2.81	<1E-16	Defense-related TFs	DE	DE	multicellular organismal development; response to water deprivation; regulation of transcription, DNA-templated; transcription, DNA-templated; jasmonic acid mediated signaling pathway
AT2G29480	628	0.6	<1E-16	Others	DE	DE	glutathione metabolic process; toxin catabolic process
AT4G01850	283	1.18	<1E-16	Others	DE	DE	one-carbon metabolic process; S-adenosylmethionine biosynthetic process; cellular response to iron ion; response to cytokinin
AT1G28440	563	-1.48	<1E-16	Others	DE	DE	transmembrane receptor protein tyrosine kinase signaling pathway; protein phosphorylation
AT1G79270	247	0.6	<1E-16	Others	DE	DE	--
AT1G72010	431	-0.86	<1E-16	TF	DE	DE	regulation of transcription, DNA-templated; transcription, DNA-templated
AT5G11860	273	0.98	<1E-16	Others	DE	DE	protein dephosphorylation
AT3G22290	421	0.85	<1E-16	Others	DE	DE	--
AT5G59220	503	2.4	<1E-16	Others	DE	DE	response to water deprivation; leaf senescence; response to abscisic acid; chloroplast organization; stomatal movement; protein dephosphorylation; negative regulation of abscisic acid-activated signaling pathway
AT2G27830	352	1.79	<1E-16	Others	DE	DE	--
AT3G06420	594	1.81	<1E-16	Others	DE	DE	autophagy
AT3G57520	110	1.7	<1E-16	Others	DE	DE	response to oxidative stress; response to karrikin; raffinose catabolic process
AT1G68140	468	0.98	<1E-16	Others	DE	DE	--
AT3G48530	124	0.85	<1E-16	Others	DE	DE	regulation of protein kinase activity
AT5G13760	153	0.72	<1E-16	Others	DE	DE	--
AT4G15420	603	1.1	<1E-16	Others	DE	DE	ubiquitin-dependent protein catabolic process
AT1G76650	172	0.76	<1E-16	Others	DE	DE	response to wounding
AT4G07400	102	-0.67	<1E-16	Others	DE	DE	SCF-dependent proteasomal ubiquitin-dependent protein catabolic process; ubiquitin-dependent protein catabolic process; protein ubiquitination
AT2G36900	332	1.26	<1E-16	Others	DE	DE	transport; vesicle-mediated transport
AT5G12390	320	0.8	<1E-16	Others	DE	DE	peroxisome fission; mitochondrial fission
AT3G50260	496	2.47	<1E-16	Defense-related TFs	DE	DE	regulation of cell death; response to cold; regulation of transcription, DNA-templated; transcription, DNA-templated; response to chitin; ethylene-activated signaling pathway; defense response to bacterium; response to bacterium
AT5G65683	605	-1.09	<1E-16	Others	DE	DE	--
AT5G14730	306	0.95	<1E-16	Others	DE	DE	--
AT3G01540	195	1.51	<1E-16	Others	DE	DE	RNA secondary structure unwinding
AT2G17570	272	0.9	<1E-16	Others	DE	DE	protein glycosylation
AT3G29575	193	1.56	<1E-16	Others	DE	DE	signal transduction
AT5G23590	323	0.94	<1E-16	Others	DE	DE	protein folding
AT5G64250	283	0.63	<1E-16	Others	DE	DE	oxidation-reduction process; response to cadmium ion; response to symbiotic fungus
AT5G50570	243	1.59	<1E-16	TF	DE	DE	regulation of transcription, DNA-templated; transcription, DNA-templated; anther development
AT1G13740	111	0.73	<1E-16	Others	DE	DE	signal transduction; response to water deprivation; response to abscisic acid
AT5G24590	222	0.79	<1E-16	Defense-related TFs	DE	DE	multicellular organismal development; defense response to virus; response to virus; regulation of transcription, DNA-templated; response to molecule of bacterial origin; transcription, DNA-templated; viral process; positive regulation of defense response to virus by host
AT1G18350	234	0.52	<1E-16	Others	Normal	DE	regulation of mitotic cell cycle; defense response to oomycetes; MAPK cascade; auxin polar transport; defense response to bacterium; activation of MAPKK activity; regulation of apoptotic process; systemic acquired resistance, salicylic acid mediated signaling pathway; stress-activated protein kinase signaling cascade
AT4G12710	154	1.26	<1E-16	Others	DE	DE	--
AT5G27380	296	0.52	<1E-16	Others	Normal	DE	response to jasmonic acid; glutathione biosynthetic process
AT5G01820	640	1.27	<1E-16	Others	DE	DE	signal transduction; protein phosphorylation
AT5G66770	372	-0.89	<1E-16	TF	DE	DE	regulation of transcription, DNA-templated; transcription, DNA-templated
AT4G19925	372	0.71	<1E-16	Others	DE	DE	signal transduction; defense response
AT1G19640	335	1.81	<1E-16	Others	DE	DE	jasmonic acid metabolic process; oxylipin biosynthetic process; jasmonic acid biosynthetic process; methylation; response to wounding; jasmonic acid mediated signaling pathway
AT5G22630	135	1.67	<1E-16	Others	DE	DE	L-phenylalanine biosynthetic process
AT1G50640	119	1.37	<1E-16	TF	DE	DE	regulation of transcription, DNA-templated; transcription, DNA-templated; negative regulation of transcription, DNA-templated; ethylene-activated signaling pathway; defense response; negative regulation of ethylene-activated signaling pathway
AT2G26530	384	1.4	<1E-16	Others	DE	DE	--
AT1G07500	201	1.35	<1E-16	Others	DE	DE	--
AT5G47240	316	1.17	<1E-16	Others	DE	DE	response to wounding
AT4G02880	118	0.72	<1E-16	Others	DE	DE	--
AT5G57900	676	1.12	<1E-16	Others	DE	DE	SCF-dependent proteasomal ubiquitin-dependent protein catabolic process; protein ubiquitination
AT2G27500	303	1.76	<1E-16	Others	DE	DE	carbohydrate metabolic process; defense response; cell wall organization
AT1G71100	804	1.46	<1E-16	Others	DE	DE	uridine biosynthetic process; response to karrikin; cellulose biosynthetic process; pentose-phosphate shunt, non-oxidative branch
AT5G62020	622	1.65	<1E-16	Defense-related TFs	DE	DE	response to heat; regulation of transcription, DNA-templated; transcription, DNA-templated; response to chitin
AT4G18160	135	0.74	<1E-16	Others	DE	DE	--
AT1G17340	136	0.69	<1E-16	Others	DE	DE	vacuole organization; phosphatidylinositol-3-phosphate biosynthetic process
AT4G34890	231	0.72	<1E-16	Others	DE	DE	oxidation-reduction process; response to reactive oxygen species; superoxide anion generation; response to water deprivation; xanthine metabolic process; purine nucleobase catabolic process
AT4G25690	475	1.14	<1E-16	Others	DE	DE	--
AT4G27410	184	2.35	<1E-16	Defense-related TFs	DE	DE	multicellular organismal development; response to water deprivation; response to abscisic acid; regulation of transcription, DNA-templated; transcription, DNA-templated; positive regulation of transcription, DNA-templated
AT4G24990	405	0.78	<1E-16	Others	DE	DE	--
AT1G76590	517	1.43	<1E-16	Others	DE	DE	--
AT2G41640	208	1	<1E-16	Others	DE	DE	--
AT4G36950	522	2.53	<1E-16	Others	DE	DE	regulation of mitotic cell cycle; stress-activated MAPK cascade; activation of protein kinase activity; regulation of apoptotic process
AT1G54100	289	0.95	<1E-16	Others	DE	DE	oxidation-reduction process; response to desiccation; response to salt stress; response to abscisic acid
AT4G39780	188	1.46	<1E-16	TF	DE	DE	regulation of transcription, DNA-templated; transcription, DNA-templated; ethylene-activated signaling pathway
AT1G51760	159	1.68	<1E-16	Others	DE	DE	proteolysis; response to wounding; metabolic process
AT5G53360	305	0.81	<1E-16	Others	DE	DE	multicellular organismal development; ubiquitin-dependent protein catabolic process
AT1G29330	351	1.15	<1E-16	Others	DE	DE	protein retention in ER lumen; vesicle-mediated transport; protein transport
AT5G18940	155	0.7	<1E-16	Others	DE	DE	--
AT3G25870	295	0.62	<1E-16	Others	DE	DE	--
AT1G68820	316	0.62	<1E-16	Others	DE	DE	--
AT4G23130	226	-0.76	<1E-16	Others	DE	DE	response to salicylic acid; defense response to bacterium; programmed cell death
AT4G36780	196	1.03	<1E-16	TF	DE	DE	regulation of transcription, DNA-templated
AT5G66490	391	-0.46	<1E-16	Others	Normal	DE	--
AT5G06760	110	1.17	<1E-16	Others	DE	DE	response to water deprivation; response to cold; seed development; embryo development; response to osmotic stress; embryo development ending in seed dormancy
AT2G32150	206	1.7	<1E-16	Others	DE	DE	--
AT3G02160	163	1.01	<1E-16	Others	DE	DE	--
AT4G36900	345	0.94	<1E-16	TF	DE	DE	regulation of transcription, DNA-templated; transcription, DNA-templated; ethylene-activated signaling pathway
AT1G04490	378	0.92	<1E-16	Others	DE	DE	--
AT1G04310	293	1.64	<1E-16	Others	DE	DE	peptidyl-histidine phosphorylation; negative regulation of ethylene-activated signaling pathway; phosphorelay signal transduction system
AT5G07360	135	0.17	<1E-16	Others	Normal	Normal	--
AT5G22080	163	0.41	<1E-16	Others	Normal	DE	protein folding
AT3G53235	206	0.67	<1E-16	Others	DE	DE	--
AT5G01980	257	0.9	<1E-16	TF	DE	DE	proteasome-mediated ubiquitin-dependent protein catabolic process; protein ubiquitination involved in ubiquitin-dependent protein catabolic process; protein polyubiquitination
AT2G42400	216	0.58	<1E-16	TF	Normal	DE	positive regulation of long-day photoperiodism, flowering; long-day photoperiodism, flowering; red, far-red light phototransduction; transcription, DNA-templated; positive regulation of transcription, DNA-templated
AT3G09540	307	-0.81	<1E-16	Others	DE	DE	pectin catabolic process
AT1G01340	109	1.34	<1E-16	Others	DE	DE	--
AT3G28200	160	-0.47	<1E-16	Others	Normal	DE	oxidation-reduction process; response to oxidative stress; hydrogen peroxide catabolic process
AT1G67480	139	-0.65	<1E-16	Others	DE	DE	protein ubiquitination
AT1G11480	562	1.01	<1E-16	Others	DE	DE	translational initiation
AT1G19300	129	0.75	<1E-16	Others	DE	DE	xylem and phloem pattern formation; multicellular organism reproduction; cell wall thickening; carbohydrate biosynthetic process; pectin biosynthetic process; leaf development; glucuronoxylan biosynthetic process
AT1G73500	460	1.45	<1E-16	Others	DE	DE	regulation of mitotic cell cycle; MAPK cascade; protein autophosphorylation; response to fungus; ethylene-activated signaling pathway; response to wounding; positive regulation of transcription, DNA-templated; camalexin biosynthetic process; leaf senescence; response to salt stress; ethylene biosynthetic process; activation of MAPKK activity; regulation of apoptotic process; stress-activated prot…
AT1G63720	961	2	<1E-16	Others	DE	DE	--
AT2G38000	444	0.81	<1E-16	Others	DE	DE	--
AT3G61820	743	-1.18	<1E-16	Others	DE	DE	proteolysis
AT5G65890	259	0.98	<1E-16	Others	DE	DE	metabolic process
AT2G03760	398	1.57	<1E-16	Others	DE	DE	response to salicylic acid; response to salt stress; defense response; brassinosteroid metabolic process
AT3G57880	256	1.15	<1E-16	Others	DE	DE	--
AT1G08920	680	2.38	<1E-16	Others	DE	DE	response to water deprivation; response to salt stress; response to abscisic acid; cation transmembrane transport; monosaccharide transport
AT1G25550	338	1.1	<1E-16	TF	DE	DE	regulation of transcription, DNA-templated; transcription, DNA-templated
AT1G54130	923	1.5	<1E-16	Others	DE	DE	response to starvation; guanosine tetraphosphate metabolic process
AT3G47730	231	0.67	<1E-16	Others	DE	DE	--
AT3G03440	1001	1.38	<1E-16	Others	DE	DE	--
AT3G10985	172	1.94	<1E-16	Others	DE	DE	aging; response to fungus
AT1G47056	552	0.68	<1E-16	Others	DE	DE	SCF-dependent proteasomal ubiquitin-dependent protein catabolic process; protein ubiquitination
AT1G32870	135	1.19	<1E-16	TF	DE	DE	multicellular organismal development; response to UV-B; response to red light; positive regulation of cellular response to oxidative stress; mitochondria-nucleus signaling pathway
AT5G36930	253	-0.58	<1E-16	Others	Normal	DE	signal transduction; defense response
AT2G46510	257	1.46	<1E-16	Defense-related TFs	DE	DE	abscisic acid-activated signaling pathway; response to abscisic acid; regulation of transcription, DNA-templated; transcription, DNA-templated; response to wounding
AT5G05100	682	1.14	<1E-16	Others	DE	DE	--
AT3G21700	298	1.85	<1E-16	Others	DE	DE	small GTPase mediated signal transduction
AT4G12790	195	0.93	<1E-16	Others	DE	DE	--
AT1G80110	568	2.52	<1E-16	Others	DE	DE	protein ubiquitination
AT2G28400	374	1.03	<1E-16	Others	DE	DE	--
AT2G43320	312	1.72	<1E-16	Others	DE	DE	methylation
AT2G34600	176	1.38	<1E-16	Others	DE	DE	response to jasmonic acid; negative regulation of nucleic acid-templated transcription; response to chitin; response to wounding; defense response; regulation of defense response; regulation of jasmonic acid mediated signaling pathway
AT3G25910	451	0.98	<1E-16	Others	DE	DE	--
AT3G22160	376	1.47	<1E-16	Others	DE	DE	--
AT3G09950	378	1.52	<1E-16	Others	DE	DE	--
AT1G78100	133	-1.04	<1E-16	Others	DE	DE	basipetal auxin transport; cytokinin-activated signaling pathway; acropetal auxin transport; protein ubiquitination
AT5G13310	155	0.86	<1E-16	Others	DE	DE	--
AT2G25460	565	1.54	<1E-16	Others	DE	DE	--
AT1G14720	159	-0.88	<1E-16	Others	DE	DE	cell wall biogenesis; fruit development; xyloglucan metabolic process; cell wall organization; stamen filament development; cellular glucan metabolic process
AT5G67080	366	3.07	<1E-16	Others	DE	DE	regulation of mitotic cell cycle; stress-activated MAPK cascade; regulation of apoptotic process; activation of protein kinase activity
AT4G26400	175	1.16	<1E-16	Others	DE	DE	proteasome-mediated ubiquitin-dependent protein catabolic process; protein ubiquitination involved in ubiquitin-dependent protein catabolic process; response to chitin; protein polyubiquitination
AT3G24515	160	-0.01	<1E-16	Others	Normal	Normal	--
AT5G19850	147	-0.15	<1E-16	Others	Normal	Normal	metabolic process
AT5G62140	174	-0.71	<1E-16	Others	DE	DE	--
AT5G43570	157	1.04	<1E-16	Others	DE	DE	response to wounding; defense response
AT3G27810	277	0.8	<1E-16	TF	DE	DE	response to jasmonic acid; red, far-red light phototransduction; regulation of transcription, DNA-templated; transcription, DNA-templated; stamen filament development; stamen development; gibberellic acid mediated signaling pathway; jasmonic acid mediated signaling pathway
AT2G33830	209	-0.9	<1E-16	Others	DE	DE	--
AT5G23580	136	0.35	<1E-16	Others	Normal	DE	abscisic acid-activated signaling pathway; protein phosphorylation
AT4G03030	108	0.55	<1E-16	Others	Normal	DE	protein ubiquitination
AT4G31330	148	0.19	<1E-16	Others	Normal	DE	--
AT5G14760	405	0.14	<1E-16	Others	Normal	Normal	oxidation-reduction process; NAD biosynthetic process
AT5G17550	115	0.41	<1E-16	Others	Normal	DE	protein transport; peroxisome organization
AT5G59070	109	0.11	<1E-16	Others	Normal	Normal	biosynthetic process
AT5G19450	192	0.79	<1E-16	Others	DE	DE	protein phosphorylation
AT3G07320	250	0.04	<1E-16	Others	Normal	Normal	carbohydrate metabolic process
AT5G29000	136	0.45	<1E-16	TF	Normal	DE	regulation of transcription, DNA-templated; transcription, DNA-templated
AT1G70000	171	0.1	<1E-16	TF	Normal	Normal	response to cadmium ion; response to jasmonic acid; regulation of transcription, DNA-templated; transcription, DNA-templated; regulation of transcription from RNA polymerase II promoter; response to ethylene; response to salicylic acid; response to karrikin; response to salt stress; response to abscisic acid; response to gibberellin; chromatin remodeling; response to auxin; positive regulation of…
AT3G61220	112	-0.91	<1E-16	Others	DE	DE	oxidation-reduction process; response to karrikin; defense response
AT2G10920	199	0.21	<1E-16	Others	Normal	Normal	--
AT5G62130	269	-0.5	<1E-16	Others	Normal	DE	--
AT5G11260	222	0.19	<1E-16	TF	Normal	Normal	response to UV-B; positive regulation of flavonoid biosynthetic process; positive regulation of anthocyanin metabolic process; red, far-red light phototransduction; regulation of transcription, DNA-templated; response to red light; transcription, DNA-templated; photomorphogenesis; positive regulation of circadian rhythm; response to karrikin; response to abscisic acid; gibberellic acid mediated s…
AT2G24190	103	-0.63	<1E-16	Others	DE	DE	oxidation-reduction process
AT5G56750	712	1.18	<1E-16	Others	DE	DE	cell differentiation; auxin transport
AT2G15890	161	-0.95	<1E-16	Others	DE	DE	defense response to fungus; pollen tube guidance; embryo development ending in seed dormancy
AT5G04670	148	-0.2	<1E-16	Others	Normal	DE	transcription, DNA-templated; regulation of transcription from RNA polymerase II promoter
AT4G36670	240	0.88	<1E-16	Others	DE	DE	cation transmembrane transport
AT3G09910	420	1.4	<1E-16	Others	DE	DE	--
AT5G43440	217	-0.13	<1E-16	Others	Normal	Normal	oxidation-reduction process
AT2G29130	130	0.6	<1E-16	Others	DE	DE	response to water deprivation; lignin biosynthetic process
AT5G54250	156	-0.49	<1E-16	Others	Normal	DE	ion transport; cation transmembrane transport; plant-type hypersensitive response; transmembrane transport
AT1G78600	261	0.37	<1E-16	Defense-related TFs	Normal	DE	chlorophyll biosynthetic process; chloroplast organization; regulation of transcription, DNA-templated; transcription, DNA-templated; shade avoidance; anthocyanin-containing compound biosynthetic process; regulation of photomorphogenesis
AT3G08990	180	1.07	<1E-16	Others	DE	DE	--
AT5G51040	148	0.12	<1E-16	Others	Normal	Normal	oxidation-reduction process; primary root development
AT5G65380	221	1.14	<1E-16	Others	DE	DE	fruit ripening; drug transmembrane transport
AT1G19680	159	0.75	<1E-16	Others	DE	DE	--
AT2G19450	175	0.25	<1E-16	Others	Normal	Normal	triglyceride biosynthetic process; response to cold; aging; regulation of embryonic development; positive regulation of seed germination; carbohydrate metabolic process; embryo development ending in seed dormancy; regulation of seed germination; response to salt stress; response to abscisic acid; response to glucose; glycerol metabolic process
AT1G33110	366	0.86	<1E-16	Others	DE	DE	drug transmembrane transport
AT1G51140	170	0.24	<1E-16	TF	Normal	DE	photoperiodism, flowering; regulation of transcription, DNA-templated; regulation of stomatal movement; transcription from RNA polymerase II promoter
AT1G21670	186	0.29	<1E-16	Others	Normal	Normal	--
AT5G06700	300	-0.51	<1E-16	Others	Normal	DE	plant-type cell wall modification; pectin biosynthetic process; cellulose biosynthetic process; plant-type secondary cell wall biogenesis
AT4G17840	316	0.21	<1E-16	Others	Normal	DE	--
AT5G03110	469	0.21	<1E-16	Others	Normal	DE	--
AT1G01500	264	0.17	<1E-16	Others	Normal	Normal	--
AT5G64410	205	-0.92	<1E-16	Others	DE	DE	response to karrikin; oligopeptide transport; protein transport; peptide transport; transmembrane transport
AT5G17290	258	0.45	<1E-16	Others	Normal	DE	autophagy; leaf senescence; defense response to fungus; response to starvation
AT3G16990	156	0.33	<1E-16	Others	Normal	DE	thiamine diphosphate biosynthetic process; thiamine biosynthetic process
AT1G22770	256	0	<1E-16	Others	Normal	Normal	cell differentiation; flower development; regulation of circadian rhythm; response to blue light; response to cold; red, far-red light phototransduction; regulation of transcription, DNA-templated; circadian rhythm; response to karrikin; response to hydrogen peroxide; positive regulation of long-day photoperiodism, flowering; temperature compensation of the circadian clock; response to far red li…
AT3G60080	230	-0.04	<1E-16	TF	Normal	Normal	proteasome-mediated ubiquitin-dependent protein catabolic process; protein ubiquitination involved in ubiquitin-dependent protein catabolic process; protein polyubiquitination
AT5G37260	217	-0.44	<1E-16	TF	Normal	DE	response to jasmonic acid; regulation of transcription, DNA-templated; transcription, DNA-templated; seed germination; circadian rhythm; response to ethylene; response to salicylic acid; response to salt stress; response to abscisic acid; response to gibberellin; response to auxin; regulation of flower development
AT5G38895	202	0.99	<1E-16	TF	DE	DE	response to chitin
AT4G15780	255	0.51	<1E-16	Others	Normal	DE	exocytosis; vesicle fusion
AT5G04160	226	-0.55	<1E-16	Others	Normal	DE	anion transmembrane transport
AT5G12210	115	0.11	<1E-16	Others	Normal	Normal	protein geranylgeranylation
AT5G39760	181	0.08	<1E-16	TF	Normal	Normal	response to gibberellin; regulation of transcription, DNA-templated; transcription, DNA-templated; gibberellic acid mediated signaling pathway
AT5G54130	216	0.05	<1E-16	Others	Normal	DE	--
AT1G63830	170	0.29	<1E-16	Others	Normal	Normal	--
AT4G17730	564	0.74	<1E-16	Others	DE	DE	intracellular protein transport; vesicle docking; vesicle fusion
AT5G06190	128	0.45	<1E-16	Others	Normal	DE	--
AT5G61270	183	-0.29	<1E-16	TF	Normal	DE	de-etiolation; response to light stimulus; regulation of transcription, DNA-templated; red, far-red light phototransduction; transcription, DNA-templated
AT5G20520	207	0.42	<1E-16	Others	Normal	DE	root development
AT5G03555	210	-0.49	<1E-16	Others	Normal	DE	pyrimidine nucleobase salvage; nucleobase transport; transmembrane transport
AT5G58220	175	0.32	<1E-16	Others	Normal	DE	brassinosteroid mediated signaling pathway; regulation of cell growth by extracellular stimulus; transport; protein homotetramerization; purine nucleobase metabolic process; allantoin biosynthetic process; urate catabolic process
AT5G11990	123	0.16	<1E-16	Others	Normal	Normal	--
AT3G19100	207	0.48	<1E-16	Others	Normal	DE	--
AT4G22750	112	0.27	<1E-16	Others	Normal	DE	leaf senescence; regulation of reactive oxygen species metabolic process
AT3G19610	110	0.16	<1E-16	Others	Normal	Normal	--
AT3G08590	205	0.19	<1E-16	Others	Normal	Normal	response to cadmium ion; glycolytic process; glucose catabolic process; stomatal movement; pollen development
AT5G47560	224	-0.42	<1E-16	Others	Normal	Normal	dicarboxylic acid transport; anion transmembrane transport; sodium ion transmembrane transport; sodium ion transport; malate transport; organic acid transmembrane transport; regulation of intracellular pH
AT1G68440	410	0.57	<1E-16	Others	Normal	DE	--
AT1G43900	214	0.71	<1E-16	Others	DE	DE	protein dephosphorylation
AT3G24170	213	0.32	<1E-16	Others	Normal	DE	oxidation-reduction process; glutathione metabolic process; detoxification of mercury ion; cell redox homeostasis
AT5G54390	259	0.55	<1E-16	Others	Normal	DE	sulfur compound metabolic process; dephosphorylation
AT5G01750	119	0.11	<1E-16	Others	Normal	Normal	defense response
AT3G25585	339	-0.12	<1E-16	Others	Normal	Normal	phosphatidylethanolamine biosynthetic process; phospholipid biosynthetic process
AT3G11470	140	0.48	<1E-16	Others	Normal	DE	protein phosphopantetheinylation; peptidyl-serine phosphopantetheinylation; lysine biosynthetic process via aminoadipic acid
AT5G64880	118	0.8	<1E-16	Others	DE	DE	--
AT1G28590	124	-0.06	<1E-16	Others	Normal	Normal	lipid catabolic process
AT5G02810	148	-0.06	<1E-16	Others	Normal	Normal	regulation of transcription, DNA-templated; response to temperature stimulus; transcription, DNA-templated; negative regulation of transcription, DNA-templated; circadian rhythm; red or far-red light signaling pathway; phosphorelay signal transduction system
AT1G26670	303	0.36	<1E-16	Others	Normal	DE	intra-Golgi vesicle-mediated transport; intracellular transport; protein targeting to vacuole
AT1G30814	118	0.75	<1E-16	Others	DE	DE	--
AT3G62980	96	0.3	7.03e-16	Others	Normal	DE	auxin-activated signaling pathway; cellular response to phosphate starvation; pollen maturation; response to molecule of bacterial origin; ubiquitin-dependent protein catabolic process; SCF-dependent proteasomal ubiquitin-dependent protein catabolic process; stamen development; response to auxin; lateral root formation; protein ubiquitination
AT5G67190	96	0.81	7.03e-16	TF	DE	DE	regulation of transcription, DNA-templated; transcription, DNA-templated; ethylene-activated signaling pathway
AT1G03330	96	0.48	7.03e-16	Others	Normal	DE	mRNA splicing, via spliceosome
AT5G13400	96	-1.1	7.03e-16	Others	DE	DE	oligopeptide transport
AT5G65110	96	0.58	7.03e-16	Others	Normal	DE	fatty acid beta-oxidation using acyl-CoA dehydrogenase; fatty acid beta-oxidation; long-chain fatty acid metabolic process; lipid homeostasis
AT1G76150	96	0.52	7.03e-16	Others	Normal	DE	fatty acid beta-oxidation, unsaturated, even number
AT2G31260	96	0.53	7.03e-16	Others	Normal	DE	autophagy; defense response to fungus; protein transport
AT1G27130	96	-0.79	7.03e-16	Others	DE	DE	response to cadmium ion; toxin catabolic process; glutathione metabolic process
AT2G05920	95	-0.85	1.39e-15	Others	DE	DE	proteolysis; metabolic process
AT3G07700	95	1.04	1.39e-15	Others	DE	DE	cellular response to oxidative stress; membrane lipid biosynthetic process
AT5G56550	95	0.01	1.39e-15	Others	Normal	Normal	response to oxidative stress; response to cadmium ion
AT1G26570	95	-0.2	1.39e-15	Others	Normal	Normal	UDP-glucuronate biosynthetic process; carbohydrate metabolic process; glycosaminoglycan biosynthetic process
AT4G30390	95	0.61	1.39e-15	Others	DE	DE	--
AT2G47485	95	-0.01	1.39e-15	Others	Normal	Normal	--
AT4G12735	95	1.8	1.39e-15	Others	DE	DE	--
AT2G39190	95	-0.92	1.39e-15	Others	DE	DE	--
AT3G55640	95	0.59	1.39e-15	Others	DE	DE	transport; mitochondrial transport; transmembrane transport
AT1G51780	95	1.85	1.39e-15	Others	DE	DE	proteolysis; regulation of systemic acquired resistance; metabolic process
AT5G61060	95	0.04	1.39e-15	Others	Normal	Normal	regulation of transcription, DNA-templated; transcription, DNA-templated; histone deacetylation
AT4G00755	94	1.05	3.43e-15	Others	DE	DE	--
AT1G69530	94	1.38	3.43e-15	Others	DE	DE	syncytium formation; response to gibberellin; response to red light; regulation of stomatal movement; plant-type cell wall organization; unidimensional cell growth; plant-type cell wall loosening
AT2G21660	94	0.1	3.43e-15	Others	Normal	Normal	response to cadmium ion; response to zinc ion; response to water deprivation; response to cold; RNA secondary structure unwinding; regulation of stomatal movement; DNA duplex unwinding; circadian rhythm; response to stress; innate immune response; vegetative to reproductive phase transition of meristem; response to salt stress; mRNA export from nucleus; alternative mRNA splicing, via spliceosome;…
AT3G17000	94	0.94	3.43e-15	Others	DE	DE	protein ubiquitination; ubiquitin-dependent protein catabolic process
AT1G05620	94	0.86	3.43e-15	Others	DE	DE	leaf senescence; inosine catabolic process
AT4G28085	94	0.7	3.43e-15	Others	DE	DE	--
AT5G48655	94	0.72	3.43e-15	TF	DE	DE	proteasome-mediated ubiquitin-dependent protein catabolic process; response to chitin; protein ubiquitination
AT2G04160	93	-0.01	8.9e-15	Others	Normal	Normal	proteolysis; lateral root morphogenesis; response to auxin; metabolic process
AT1G27950	93	-0.81	8.9e-15	Others	DE	DE	defense response to fungus; lipid transport; cuticle development
AT4G09460	92	0.77	2.38e-14	TF	DE	DE	response to salicylic acid; response to jasmonic acid; response to gibberellin; regulation of transcription, DNA-templated; transcription, DNA-templated
AT1G17290	92	0.96	2.38e-14	Others	DE	DE	response to cadmium ion; biosynthetic process; response to hypoxia; L-alanine catabolic process, by transamination
AT5G01410	92	-0.9	2.38e-14	Others	DE	DE	response to oxidative stress; response to UV-B; pyridoxal phosphate biosynthetic process; chlorophyll metabolic process; response to lipid hydroperoxide; response to absence of light; pyridoxine biosynthetic process; response to salt stress; hyperosmotic salinity response; response to non-ionic osmotic stress; vitamin B6 biosynthetic process; cellular amino acid metabolic process
AT5G43950	92	-0.22	2.38e-14	Others	Normal	DE	--
AT4G13250	92	0.58	2.38e-14	Others	Normal	DE	oxidation-reduction process; chlorophyll catabolic process; PSII associated light-harvesting complex II catabolic process
AT4G37330	92	-0.43	2.38e-14	Others	Normal	DE	--
AT5G52390	91	0.18	5.95e-14	Others	Normal	Normal	--
AT2G18950	91	0.22	5.95e-14	Others	Normal	DE	phloem sucrose loading; fat-soluble vitamin biosynthetic process; response to temperature stimulus; vitamin E biosynthetic process; cell wall organization; regulation of defense response; unsaturated fatty acid biosynthetic process
AT3G25770	91	0.28	5.95e-14	Others	Normal	Normal	response to cold; jasmonic acid biosynthetic process
AT2G35760	91	-1.54	5.95e-14	Others	DE	DE	--
AT1G21520	91	0.88	5.95e-14	Others	DE	DE	response to oxidative stress
AT1G10500	91	0.15	5.95e-14	Others	Normal	DE	iron-sulfur cluster assembly; sulfur compound metabolic process; protein maturation by iron-sulfur cluster transfer
AT2G45970	91	-0.62	5.95e-14	Others	DE	DE	oxidation-reduction process; fatty acid metabolic process
AT4G08630	91	-0.1	5.95e-14	Others	Normal	Normal	--
AT1G78290	91	-0.39	5.95e-14	Others	Normal	DE	response to karrikin; response to osmotic stress
AT1G28050	91	0.71	5.95e-14	TF	DE	DE	regulation of transcription, DNA-templated
AT4G22290	91	-0.71	5.95e-14	Others	DE	DE	proteolysis; ubiquitin-dependent protein catabolic process
AT5G49630	91	-0.79	5.95e-14	Others	DE	DE	response to salt stress; response to water deprivation; aspartate transport; tryptophan transport
AT5G14180	91	0.36	5.95e-14	Others	Normal	DE	defense response to insect; lipid catabolic process
AT3G51600	90	-1.69	1.5e-13	Others	DE	DE	lipid transport
AT4G34230	90	0.9	1.5e-13	Others	DE	DE	oxidation-reduction process; lignin biosynthetic process
AT5G12150	90	-1.11	1.5e-13	Others	DE	DE	signal transduction; positive regulation of GTPase activity
AT3G45100	90	0.3	1.5e-13	Others	Normal	DE	GPI anchor biosynthetic process
AT4G01895	90	0.71	1.5e-13	Others	DE	DE	regulation of systemic acquired resistance
AT1G25422	90	0.85	1.5e-13	Others	DE	DE	--
AT4G18280	90	-0.36	1.5e-13	Others	Normal	DE	--
AT5G42420	90	0.66	1.5e-13	Others	DE	DE	anion transmembrane transport; purine nucleotide-sugar transmembrane transport; transmembrane transport
AT1G52720	90	1.32	1.5e-13	Others	DE	DE	--
AT5G08560	90	0.6	1.5e-13	Others	DE	DE	--
AT1G58200	89	0.61	3.74e-13	Others	DE	DE	chloroplast fission; plastid organization; ion transport; response to osmotic stress; transmembrane transport
AT2G04790	89	-0.78	3.74e-13	Others	DE	DE	--
AT4G21560	89	0.66	3.74e-13	Others	DE	DE	transport
AT1G53210	89	-0.35	3.74e-13	Others	Normal	Normal	calcium ion transmembrane transport; sodium ion transmembrane transport; calcium ion homeostasis; cellular response to salt stress
AT4G34240	89	0.09	3.74e-13	Others	Normal	Normal	oxidation-reduction process; cellular aldehyde metabolic process; response to water deprivation; response to abscisic acid
AT3G62720	89	0.31	3.74e-13	Others	Normal	DE	protein glycosylation; polysaccharide biosynthetic process; xyloglucan biosynthetic process; xyloglucan metabolic process; root hair elongation
AT3G56200	89	0.45	3.74e-13	Others	Normal	DE	amino acid transport
AT3G12760	89	0.6	3.74e-13	Others	DE	DE	protein neddylation; positive regulation of ubiquitin-protein transferase activity
AT5G43910	89	0.86	3.74e-13	Others	DE	DE	D-ribose metabolic process
AT3G08610	89	0.01	3.74e-13	Others	Normal	Normal	oxidation-reduction process
AT1G23550	89	1.26	3.74e-13	Others	DE	DE	multicellular organismal development
AT5G59490	89	0.8	3.74e-13	Others	DE	DE	metabolic process
AT2G44040	88	-0.34	9.21e-13	Others	Normal	DE	lysine biosynthetic process via diaminopimelate; diaminopimelate biosynthetic process
AT1G19700	88	0.36	9.21e-13	TF	Normal	DE	regulation of transcription, DNA-templated; transcription, DNA-templated
AT5G62520	88	0.8	9.21e-13	Others	DE	DE	multicellular organismal development; response to salt stress; reactive oxygen species metabolic process
AT1G76670	88	-0.35	9.21e-13	Others	Normal	DE	GDP-fucose transport; plant-type primary cell wall biogenesis; UDP-galactose transmembrane transport; purine nucleotide-sugar transmembrane transport; response to nematode; UDP-glucose transport
AT4G12990	88	0.04	9.21e-13	Others	Normal	Normal	--
AT5G45750	88	0.66	9.21e-13	Others	DE	DE	--
AT3G15356	88	0.62	9.21e-13	Others	DE	DE	cellular response to chitin; defense response to fungus, incompatible interaction; response to wounding; ethylene-activated signaling pathway; cellular response to jasmonic acid stimulus; cellular response to ethylene stimulus
AT4G14710	88	-0.03	9.21e-13	Others	Normal	Normal	oxidation-reduction process; L-methionine biosynthetic process from methylthioadenosine
AT4G31390	88	-0.67	9.21e-13	Others	DE	DE	chlorophyll catabolic process; protein phosphorylation; response to photooxidative stress
AT3G08510	87	-0.56	2.24e-12	Others	Normal	DE	signal transduction; lipid catabolic process; intracellular signal transduction
AT2G36570	87	-1.04	2.24e-12	Others	DE	DE	transmembrane receptor protein tyrosine kinase signaling pathway; protein phosphorylation; plant-type secondary cell wall biogenesis
AT4G39330	87	-0.74	2.24e-12	Others	DE	DE	oxidation-reduction process; lignin biosynthetic process; response to cytokinin
AT1G20630	87	0.5	2.24e-12	Others	Normal	DE	response to cadmium ion; oxidation-reduction process; cellular response to phosphate starvation; response to light stimulus; hydrogen peroxide catabolic process; cellular response to sulfate starvation; response to hydrogen peroxide; response to abscisic acid; cellular response to nitrogen starvation
AT4G40070	87	1.53	2.24e-12	Others	DE	DE	protein ubiquitination
AT1G30050	87	-0.08	2.24e-12	Others	Normal	Normal	--
AT1G21790	87	-0.21	2.24e-12	Others	Normal	Normal	--
AT5G24850	87	-0.36	2.24e-12	Others	Normal	DE	DNA repair
AT3G47430	87	-1.35	2.24e-12	Others	DE	DE	peroxisome fission; peroxisome organization; regulation of peroxisome size
AT5G50720	87	-0.06	2.24e-12	Others	Normal	Normal	response to water deprivation; hyperosmotic salinity response; response to cold; response to abscisic acid
AT4G35170	87	0.51	2.24e-12	Others	Normal	DE	--
AT1G64610	87	1.61	2.24e-12	Others	DE	DE	signal transduction
AT4G37650	86	-0.69	5.42e-12	TF	DE	DE	regulation of hormone metabolic process; regulation of transcription, DNA-templated; transcription, DNA-templated; leaf development; iron ion homeostasis; radial pattern formation; asymmetric cell division; negative regulation of mitotic cell cycle
AT1G30320	86	0.19	5.42e-12	Others	Normal	Normal	--
AT3G62590	86	0.94	5.42e-12	Others	DE	DE	lipid metabolic process
AT1G73660	86	-0.36	5.42e-12	Others	Normal	DE	sugar mediated signaling pathway; response to salt stress; MAPK cascade; protein phosphorylation
AT2G22780	86	0.17	5.42e-12	Others	Normal	DE	glyoxylate cycle; regulation of fatty acid beta-oxidation; regulation of photorespiration; malate metabolic process; tricarboxylic acid cycle
AT1G01120	85	-1.01	1.29e-11	Others	DE	DE	fatty acid elongation; response to light stimulus; response to cold; very long-chain fatty acid metabolic process; fatty acid biosynthetic process; wax biosynthetic process; cuticle development
AT3G18860	85	0.42	1.29e-11	Others	Normal	DE	--
AT2G25680	85	-0.23	1.29e-11	Others	Normal	DE	sulfate transmembrane transport; molybdate ion transport
AT3G48780	85	1.21	1.29e-11	Others	DE	DE	photomorphogenesis; pollen development; sphingolipid biosynthetic process
AT3G44100	85	0.02	1.29e-11	Others	Normal	Normal	--
AT1G19140	85	-0.26	1.29e-11	Others	Normal	DE	ubiquinone biosynthetic process
AT2G21130	85	-0.17	1.29e-11	Others	Normal	Normal	protein folding; protein peptidyl-prolyl isomerization
AT1G78170	85	-0.32	1.29e-11	Others	Normal	Normal	--
AT4G26120	85	1.1	1.29e-11	Others	DE	DE	response to chitin; protein ubiquitination
AT1G11572	85	0.45	1.29e-11	Others	Normal	DE	--
AT5G07690	84	-1.08	3.06e-11	Defense-related TFs	DE	DE	regulation of glucosinolate biosynthetic process; response to water deprivation; response to jasmonic acid; induced systemic resistance; regulation of transcription, DNA-templated; transcription, DNA-templated; response to wounding; response to salicylic acid; defense response to fungus; response to gibberellin; cellular response to sulfur starvation; response to bacterium; response to insect
AT4G35750	84	0.52	3.06e-11	Others	Normal	DE	--
AT3G56290	84	-0.49	3.06e-11	Others	Normal	DE	chloroplast organization; positive regulation of transcription, DNA-templated
AT4G10120	84	-1.02	3.06e-11	Others	DE	DE	sucrose biosynthetic process
AT1G56300	84	1.43	3.06e-11	Others	DE	DE	protein folding
AT2G41800	84	0.12	3.06e-11	Others	Normal	Normal	--
AT5G05170	83	-0.63	7.14e-11	Others	DE	DE	lignin biosynthetic process; plant-type primary cell wall biogenesis; cellulose biosynthetic process; regulation of carbohydrate biosynthetic process; plant-type secondary cell wall biogenesis; defense response; cell wall organization
AT4G10030	83	-0.21	7.14e-11	Others	Normal	Normal	metabolic process
AT5G25450	83	0.75	7.14e-11	Others	DE	DE	hydrogen ion transmembrane transport; mitochondrial electron transport, ubiquinol to cytochrome c
AT2G06255	83	1.42	7.14e-11	Others	DE	DE	rhythmic process
AT5G37870	83	0.46	7.14e-11	Others	Normal	DE	multicellular organismal development; proteasome-mediated ubiquitin-dependent protein catabolic process; apoptotic process; protein ubiquitination involved in ubiquitin-dependent protein catabolic process; ubiquitin-dependent protein catabolic process
AT5G23760	83	-0.66	7.14e-11	Others	DE	DE	cellular transition metal ion homeostasis; metal ion transport
AT3G04060	83	1.47	7.14e-11	TF	DE	DE	multicellular organismal development; regulation of transcription, DNA-templated; transcription, DNA-templated
AT1G15415	83	1.53	7.14e-11	Others	DE	DE	--
AT1G72920	82	1.45	1.63e-10	Others	DE	DE	signal transduction; response to wounding; defense response
AT1G55670	82	-1.04	1.63e-10	Others	DE	DE	protein stabilization; photosystem I stabilization; photosynthetic NADP+ reduction; photosynthetic electron transport in photosystem I; photosynthesis
AT5G36890	82	0.14	1.63e-10	Others	Normal	Normal	cellular response to nitric oxide; cellulose catabolic process; cellular response to iron ion; cellular response to ethylene stimulus
AT5G54810	82	1.7	1.63e-10	Others	DE	DE	response to oxidative stress; tryptophan biosynthetic process; response to salt stress; indoleacetic acid biosynthetic process
AT3G05165	82	0.23	1.63e-10	Others	Normal	Normal	cation transmembrane transport
AT1G07390	82	-0.33	1.63e-10	Others	Normal	DE	signal transduction
AT4G24780	82	-0.92	1.63e-10	Others	DE	DE	pectin catabolic process
AT3G50030	82	0.41	1.63e-10	Others	Normal	DE	--
AT1G13930	82	-0.96	1.63e-10	Others	DE	DE	response to cadmium ion; response to salt stress; response to cytokinin
AT3G27770	82	-0.16	1.63e-10	Others	Normal	Normal	--
AT3G25250	82	1.88	1.63e-10	Others	DE	DE	response to oxidative stress; protein phosphorylation; response to wounding
AT2G40840	82	-1.02	1.63e-10	Others	DE	DE	polysaccharide metabolic process; starch catabolic process; maltose catabolic process; maltose metabolic process
AT2G01910	82	-0.82	1.63e-10	Others	DE	DE	anaphase; mitotic nuclear division
AT2G26250	82	-1.14	1.63e-10	Others	DE	DE	response to karrikin; lipid biosynthetic process; response to cold; response to light stimulus; very long-chain fatty acid metabolic process; epidermal cell differentiation; fatty acid biosynthetic process; cuticle development
AT5G04720	82	0.76	1.63e-10	Others	DE	DE	defense response to bacterium; defense response
AT3G15520	81	-0.33	3.72e-10	Others	Normal	Normal	protein folding; protein peptidyl-prolyl isomerization
AT3G08970	81	-0.09	3.72e-10	Others	Normal	DE	protein folding; pollen tube growth; response to heat; cellular response to heat
AT1G53800	81	-1.13	3.72e-10	Others	DE	DE	--
AT5G38430	81	-2.51	3.72e-10	Others	DE	DE	oxidation-reduction process; carbon fixation; response to blue light; response to red light; reductive pentose-phosphate cycle; response to far red light; photorespiration
AT5G59170	81	0.2	3.72e-10	Others	Normal	Normal	--
AT1G52315	81	1.02	3.72e-10	Others	DE	DE	--
AT1G21050	81	-0.79	3.72e-10	Others	DE	DE	--
AT5G10470	81	-0.76	3.72e-10	Others	DE	DE	preprophase band assembly; microtubule-based movement; chloroplast avoidance movement; chloroplast accumulation movement; cytokinesis
AT1G28580	81	0	3.72e-10	Others	Normal	Normal	lipid catabolic process
AT3G48720	80	-1.63	8.36e-10	Others	DE	DE	ferulate metabolic process; cutin biosynthetic process
AT5G66530	80	-0.67	8.36e-10	Others	DE	DE	galactose metabolic process; carbohydrate metabolic process
AT1G05710	80	0.49	8.36e-10	TF	Normal	DE	transcription from RNA polymerase II promoter; response to ethylene
AT5G57490	80	0.47	8.36e-10	Others	Normal	DE	regulation of anion transmembrane transport; anion transmembrane transport; response to bacterium; anion transport
AT1G79160	80	0.98	8.36e-10	Others	DE	DE	--
AT5G41560	80	0.46	8.36e-10	Others	Normal	DE	positive regulation of proteasomal ubiquitin-dependent protein catabolic process; negative regulation of abscisic acid-activated signaling pathway
AT1G02750	80	0.62	8.36e-10	Others	DE	DE	response to water deprivation
AT5G41670	80	0.34	8.36e-10	Others	Normal	DE	response to fructose; response to cadmium ion; oxidation-reduction process; D-gluconate metabolic process; response to sucrose; pentose-phosphate shunt; response to glucose
AT3G03310	80	0.97	8.36e-10	Others	DE	DE	lipid catabolic process; lipid metabolic process
AT1G45207	80	-0.67	8.36e-10	Others	DE	DE	--
AT4G14440	79	-0.91	1.85e-09	Others	DE	DE	response to karrikin; fatty acid beta-oxidation; fatty acid catabolic process
AT5G41800	79	-0.22	1.85e-09	Others	Normal	Normal	amino acid transport
AT2G24180	79	0.83	1.85e-09	Others	DE	DE	oxidation-reduction process; indole-containing compound metabolic process
AT1G03400	79	-0.13	1.85e-09	Others	Normal	Normal	oxidation-reduction process
AT5G05110	79	0.1	1.85e-09	Others	Normal	Normal	defense response
AT4G17260	79	-0.28	1.85e-09	Others	Normal	Normal	oxidation-reduction process; carboxylic acid metabolic process; cellular carbohydrate metabolic process; response to salt stress; response to abscisic acid; carbohydrate metabolic process
AT1G51090	79	-0.14	1.85e-09	Others	Normal	Normal	cellular transition metal ion homeostasis; defense response to fungus; metal ion transport
AT1G12845	79	-0.35	1.85e-09	Others	Normal	DE	--
AT2G47800	79	-0.01	1.85e-09	Others	Normal	Normal	response to water deprivation; drug transmembrane transport; response to wounding; stomatal movement; response to nematode
AT2G33530	79	-0.98	1.85e-09	Others	DE	DE	proteolysis; secondary metabolic process
AT4G32020	79	0.09	1.85e-09	Others	Normal	Normal	--
AT1G65295	79	-1.23	1.85e-09	Others	DE	DE	--
AT3G15190	78	-1.21	4.05e-09	Others	DE	DE	translation; ribosome biogenesis
AT3G43720	78	-1.07	4.05e-09	Others	DE	DE	lipid transport; cuticle development
AT3G62690	78	-0.32	4.05e-09	Others	Normal	DE	protein complex assembly; protein ubiquitination
AT4G37850	78	0.53	4.05e-09	TF	Normal	DE	regulation of transcription, DNA-templated; transcription, DNA-templated
AT2G05840	78	0.57	4.05e-09	Others	Normal	DE	proteasome-mediated ubiquitin-dependent protein catabolic process; proteolysis; proteasomal ubiquitin-independent protein catabolic process; ubiquitin-dependent protein catabolic process
AT3G05800	78	0.17	4.05e-09	Defense-related TFs	Normal	Normal	brassinosteroid mediated signaling pathway; regulation of transcription, DNA-templated; transcription, DNA-templated
AT3G10420	78	0.87	4.05e-09	Others	DE	DE	--
AT2G07640	78	0.38	4.05e-09	Others	Normal	DE	--
AT1G07010	78	-0.76	4.05e-09	Others	DE	DE	--
AT1G62960	78	-0.64	4.05e-09	Others	DE	DE	ethylene biosynthetic process; biosynthetic process; cellular amino acid metabolic process
AT1G80160	78	2.84	4.05e-09	Others	DE	DE	carbohydrate metabolic process
AT1G77890	78	1.07	4.05e-09	Others	DE	DE	positive regulation of autophagy
AT5G13780	78	0.48	4.05e-09	Others	Normal	DE	--
AT2G22360	78	-0.02	4.05e-09	Others	Normal	Normal	protein folding
AT1G78630	77	-0.87	8.75e-09	Others	DE	DE	translation; response to cytokinin; embryo development ending in seed dormancy
AT2G22880	77	1.05	8.75e-09	Others	DE	DE	response to UV-B
AT5G14390	77	0.25	8.75e-09	Others	Normal	DE	--
AT2G17880	77	-0.41	8.75e-09	Others	Normal	DE	protein folding
AT4G00955	77	-0.1	8.75e-09	Others	Normal	Normal	--
AT3G03220	77	-0.28	8.75e-09	Others	Normal	DE	plant-type cell wall modification involved in multidimensional cell growth; plant-type cell wall organization; unidimensional cell growth; plant-type cell wall loosening
AT1G70690	77	1.4	8.75e-09	Others	DE	DE	viral process; transport; response to other organism; defense response to bacterium
AT1G29240	77	0.01	8.75e-09	Others	Normal	Normal	--
AT1G48280	77	-0.02	8.75e-09	Others	Normal	DE	chloroplast organization
AT1G71350	77	0.14	8.75e-09	Others	Normal	Normal	translational initiation
AT5G02230	77	-0.32	8.75e-09	Others	Normal	Normal	metabolic process
AT4G12070	77	0.46	8.75e-09	Others	Normal	DE	--
AT1G01470	77	0.32	8.75e-09	Others	Normal	Normal	response to high light intensity; response to desiccation; defense response to fungus; response to wounding; embryo development ending in seed dormancy
AT3G12780	77	-1.12	8.75e-09	Others	DE	DE	response to cadmium ion; response to cold; glycolytic process; reductive pentose-phosphate cycle; peptidyl-cysteine S-nitrosylation
AT1G23540	76	0.18	1.86e-08	TF	Normal	Normal	developmental process
AT1G62380	76	0.37	1.86e-08	Others	Normal	DE	oxidation-reduction process; detection of ethylene stimulus; positive regulation of seed germination; cellular response to iron ion; response to salt stress; cellular response to nitric oxide; cellular response to fatty acid; ethylene biosynthetic process; defense response; response to cytokinin
AT3G15810	76	0.54	1.86e-08	Others	Normal	DE	defense response
AT2G34250	76	0.28	1.86e-08	Others	Normal	Normal	protein transmembrane transport; protein secretion; protein transport
AT5G10650	76	0.32	1.86e-08	Others	Normal	DE	--
AT4G39100	76	0.18	1.86e-08	Others	Normal	Normal	regulation of photoperiodism, flowering; post-embryonic development; regulation of transcription, DNA-templated; negative regulation of histone acetylation; chromatin modification
AT1G62180	76	-1.07	1.86e-08	Others	DE	DE	sulfate reduction; sulfate assimilation, phosphoadenylyl sulfate reduction by phosphoadenylyl-sulfate reductase (thioredoxin); cysteine biosynthetic process; cell redox homeostasis; sulfate assimilation
AT2G43340	76	-1.14	1.86e-08	Others	DE	DE	--
AT1G22360	76	-0.15	1.86e-08	Others	Normal	Normal	--
AT1G22930	76	0.34	1.86e-08	Others	Normal	DE	--
AT5G01210	76	2.17	1.86e-08	Others	DE	DE	--
AT3G44880	76	0.71	1.86e-08	Others	DE	DE	flower development; oxidation-reduction process; defense response to bacterium, incompatible interaction; chlorophyll catabolic process; cell death; fruit development
AT3G63160	76	-1.88	1.86e-08	Others	DE	DE	--
AT4G35840	76	0.66	1.86e-08	Others	DE	DE	--
AT3G02830	75	-0.96	3.93e-08	TF	DE	DE	negative regulation of translation
AT5G11950	75	-0.11	3.93e-08	Others	Normal	Normal	cytokinin biosynthetic process
AT5G47320	75	-0.1	3.93e-08	Others	Normal	Normal	translation
AT3G23760	75	-1.05	3.93e-08	Others	DE	DE	--
AT5G13770	75	-1.14	3.93e-08	Others	DE	DE	chloroplast organization
AT2G38010	75	-0.56	3.93e-08	Others	Normal	DE	sphingolipid metabolic process
AT1G64400	75	0.29	3.93e-08	Others	Normal	DE	fatty acid metabolic process; long-chain fatty acid metabolic process; fatty acid biosynthetic process
AT3G46720	75	1.21	3.93e-08	Others	DE	DE	metabolic process
AT3G10320	75	0.77	3.93e-08	Others	DE	DE	mucilage biosynthetic process involved in seed coat development
AT2G44210	75	-0.65	3.93e-08	Others	DE	DE	--
AT5G43630	75	-0.51	3.93e-08	Others	Normal	DE	growth; regulation of transcription, DNA-templated; DNA-templated transcription, initiation; transcription elongation from RNA polymerase II promoter; histone modification
AT2G44450	75	0.49	3.93e-08	Others	Normal	DE	carbohydrate metabolic process
AT3G01770	75	0.52	3.93e-08	Others	Normal	DE	transcription, DNA-templated; positive regulation of transcription, DNA-templated
AT4G15765	75	0.32	3.93e-08	Others	Normal	DE	oxidation-reduction process
AT2G30140	74	1.17	8.16e-08	Others	DE	DE	regulation of flower development
AT5G57110	74	-0.5	8.16e-08	Others	Normal	DE	cation transmembrane transport; response to nematode
AT1G54120	74	0.51	8.16e-08	Others	Normal	DE	--
AT5G60400	74	-1.17	8.16e-08	Others	DE	DE	--
AT1G73810	74	0.94	8.16e-08	Others	DE	DE	--
AT4G15490	74	-0.11	8.16e-08	Others	Normal	DE	--
AT3G13235	74	0.32	8.16e-08	Others	Normal	DE	response to cadmium ion; proteolysis
AT5G62200	74	0.08	8.16e-08	Others	Normal	Normal	--
AT4G28060	74	0.14	8.16e-08	Others	Normal	Normal	hydrogen ion transmembrane transport
AT4G36450	74	-0.17	8.16e-08	Others	Normal	Normal	signal transduction; protein phosphorylation
AT5G45100	74	0.76	8.16e-08	Others	DE	DE	proteasome-mediated ubiquitin-dependent protein catabolic process; regulation of programmed cell death; defense response
AT5G64750	74	0.99	8.16e-08	Defense-related TFs	DE	DE	regulation of transcription, DNA-templated; transcription, DNA-templated; ethylene-activated signaling pathway; negative regulation of abscisic acid-activated signaling pathway; abscisic acid-activated signaling pathway; defense response to fungus; response to abscisic acid; response to glucose; response to osmotic stress
AT1G78860	74	0.55	8.16e-08	Others	Normal	DE	--
AT3G23550	74	0.47	8.16e-08	Others	Normal	DE	drug transmembrane transport
AT5G07340	74	-0.74	8.16e-08	Others	DE	DE	protein folding
AT4G17030	73	-0.58	1.67e-07	Others	Normal	DE	sexual reproduction; unidimensional cell growth; plant-type cell wall loosening
AT3G02250	73	-0.75	1.67e-07	Others	DE	DE	--
AT5G60160	73	0.15	1.67e-07	Others	Normal	Normal	response to cadmium ion; proteolysis
AT3G25780	73	2.03	1.67e-07	Others	DE	DE	response to salt stress; response to fungus; jasmonic acid biosynthetic process
AT3G28050	73	-0.02	1.67e-07	Others	Normal	Normal	transport
AT5G61640	73	0.1	1.67e-07	Others	Normal	Normal	oxidation-reduction process; response to oxidative stress; cellular protein modification process; protein repair
AT5G07000	73	0.76	1.67e-07	Others	DE	DE	--
AT3G51430	73	0.18	1.67e-07	Others	Normal	Normal	response to salicylic acid; leaf senescence; response to jasmonic acid; response to virus; alkaloid biosynthetic process; response to fungus; biosynthetic process; response to ethylene
AT4G25500	73	0.39	1.67e-07	Others	Normal	DE	RNA splicing; mRNA splicing, via spliceosome; primary miRNA processing
AT3G15450	73	-0.01	1.67e-07	Others	Normal	Normal	glutamine metabolic process
AT5G42760	73	-0.59	1.67e-07	Others	DE	DE	methylation
AT5G39670	73	0.98	1.67e-07	Others	DE	DE	--
AT1G32520	73	-0.96	1.67e-07	Others	DE	DE	--
AT2G41250	73	-0.6	1.67e-07	Others	DE	DE	metabolic process
AT1G30135	73	1.63	1.67e-07	Others	DE	DE	negative regulation of nucleic acid-templated transcription; response to wounding; regulation of defense response; regulation of jasmonic acid mediated signaling pathway
AT3G56880	72	0.06	3.41e-07	Others	Normal	Normal	--
AT1G51540	72	0.1	3.41e-07	Others	Normal	Normal	--
AT3G07350	72	0.98	3.41e-07	Others	DE	DE	--
AT4G25770	72	0.31	3.41e-07	Others	Normal	DE	cellular lipid metabolic process
AT1G06430	72	-0.02	3.41e-07	Others	Normal	DE	photoinhibition; photosystem II repair; proteolysis; thylakoid membrane organization; PSII associated light-harvesting complex II catabolic process
AT1G15120	72	0.31	3.41e-07	Others	Normal	Normal	hydrogen ion transmembrane transport; mitochondrial electron transport, ubiquinol to cytochrome c
AT2G23460	72	-0.23	3.41e-07	Others	Normal	Normal	response to fructose; response to sucrose; G-protein coupled receptor signaling pathway; response to mannitol; response to abscisic acid; adenylate cyclase-modulating G-protein coupled receptor signaling pathway; response to glucose; regulation of root morphogenesis
AT1G64970	72	-0.84	3.41e-07	Others	DE	DE	methylation; vitamin E biosynthetic process
AT4G39980	72	0.97	3.41e-07	Others	DE	DE	chorismate biosynthetic process; aromatic amino acid family biosynthetic process; response to bacterium; response to wounding
AT1G69730	72	-0.78	3.41e-07	Others	DE	DE	protein phosphorylation
AT5G19890	71	0.72	6.83e-07	Others	DE	DE	response to oxidative stress; oxidation-reduction process; hydrogen peroxide catabolic process
AT3G23450	71	-0.36	6.83e-07	Others	Normal	DE	--
AT3G53900	71	-0.36	6.83e-07	Others	Normal	DE	pyrimidine nucleobase metabolic process; cellular response to phosphate starvation; developmental process; nucleoside metabolic process; pyrimidine nucleoside salvage
AT4G17500	71	1.25	6.83e-07	Defense-related TFs	DE	DE	regulation of transcription, DNA-templated; transcription, DNA-templated; ethylene-activated signaling pathway; response to chitin; positive regulation of transcription, DNA-templated; vasculature development; defense response; cell division
AT4G23920	71	0.37	6.83e-07	Others	Normal	DE	galactose metabolic process; cell wall biogenesis; cell wall organization
AT5G10560	71	-1.16	6.83e-07	Others	DE	DE	arabinan catabolic process; xylan catabolic process
AT5G19110	71	2.81	6.83e-07	Others	DE	DE	--
AT1G61520	71	-0.95	6.83e-07	Others	DE	DE	response to light stimulus; photosynthesis, light harvesting in photosystem I; photosynthesis; response to cytokinin
AT1G75820	71	-1.15	6.83e-07	Others	DE	DE	cell differentiation; transmembrane receptor protein tyrosine kinase signaling pathway; regulation of meristem structural organization; protein phosphorylation; signal complex assembly; intracellular signal transduction
AT1G54690	71	-0.62	6.83e-07	Others	DE	DE	chromatin silencing; chromatin organization
AT1G70480	71	0.87	6.83e-07	Others	DE	DE	--
AT4G21910	71	0.03	6.83e-07	Others	Normal	Normal	drug transmembrane transport
AT5G06690	70	-1.64	1.35e-06	Others	DE	DE	--
AT5G66790	70	0.29	1.35e-06	Others	Normal	Normal	protein phosphorylation
AT4G24540	70	-0.74	1.35e-06	TF	DE	DE	cell differentiation; positive regulation of vernalization response; maintenance of floral meristem identity; maintenance of inflorescence meristem identity; floral whorl development; transcription, DNA-templated; protein import into nucleus, translocation; positive regulation of transcription, DNA-templated; regulation of timing of transition from vegetative to reproductive phase; response to gi…
AT2G24600	70	-0.6	1.35e-06	Others	DE	DE	--
AT1G79230	70	-0.49	1.35e-06	Others	Normal	DE	aging; embryo development ending in seed dormancy
AT3G11020	70	0.08	1.35e-06	TF	Normal	Normal	response to water deprivation; regulation of transcription, DNA-templated; heat acclimation; positive regulation of transcription, DNA-templated; pollen development
AT1G67360	70	0.27	1.35e-06	Others	Normal	Normal	--
AT4G26850	70	-0.81	1.35e-06	Others	DE	DE	L-ascorbic acid biosynthetic process; response to jasmonic acid; defense response to bacterium; response to heat; glucose metabolic process; defense response by callose deposition in cell wall
AT3G11580	70	0.53	1.35e-06	TF	Normal	DE	regulation of seed growth
AT1G48000	70	0.99	1.35e-06	TF	DE	DE	response to salicylic acid; response to cadmium ion; response to salt stress; response to abscisic acid; regulation of transcription, DNA-templated
AT4G21470	70	0.49	1.35e-06	Others	Normal	DE	riboflavin biosynthetic process; FMN biosynthetic process; phosphorylation
AT4G35890	69	0.38	2.63e-06	Others	Normal	DE	response to salicylic acid; leaf senescence; abscisic acid-activated signaling pathway; response to jasmonic acid; response to abscisic acid
AT5G18040	69	0.37	2.63e-06	Others	Normal	DE	response to oxidative stress
AT5G65310	69	-0.27	2.63e-06	TF	Normal	Normal	abscisic acid-activated signaling pathway; response to abscisic acid; regulation of transcription, DNA-templated; regulation of abscisic acid-activated signaling pathway; transcription, DNA-templated; positive regulation of transcription, DNA-templated
AT4G15530	69	-0.18	2.63e-06	Others	Normal	Normal	pyruvate metabolic process; photosynthesis; phosphorylation
AT2G30670	69	-0.36	2.63e-06	Others	Normal	DE	oxidation-reduction process
AT1G51620	69	1.33	2.63e-06	Others	DE	DE	protein phosphorylation
AT2G46370	69	-0.08	2.63e-06	Others	Normal	Normal	jasmonic acid metabolic process; regulation of response to red or far red light; systemic acquired resistance; negative regulation of defense response; regulation of stomatal movement; response to wounding; regulation of reactive oxygen species metabolic process; induced systemic resistance, jasmonic acid mediated signaling pathway; response to jasmonic acid; response to UV-B; jasmonic acid and e…
AT4G38660	69	-0.85	2.63e-06	Others	DE	DE	response to other organism
AT2G15830	69	0.86	2.63e-06	Others	DE	DE	--
AT4G01610	69	-0.21	2.63e-06	Others	Normal	Normal	proteolysis
AT5G26170	69	0.33	2.63e-06	Defense-related TFs	Normal	Normal	defense response to fungus; regulation of transcription, DNA-templated; transcription, DNA-templated; jasmonic acid mediated signaling pathway
AT4G11910	69	0.74	2.63e-06	Others	DE	DE	negative regulation of chlorophyll catabolic process
AT5G44580	69	-0.7	2.63e-06	Others	DE	DE	--
AT1G04350	69	-0.57	2.63e-06	Others	Normal	DE	oxidation-reduction process
AT2G17420	69	0.7	2.63e-06	Others	DE	DE	response to cadmium ion; pollen germination; thioredoxin biosynthetic process; cell growth; seed development; cell redox homeostasis
AT5G54930	69	0.76	2.63e-06	Others	DE	DE	--
AT2G26300	68	0.71	5.09e-06	Others	DE	DE	reactive oxygen species metabolic process; regulation of stomatal movement; negative regulation of GTPase activity; negative regulation of abscisic acid-activated signaling pathway; blue light signaling pathway; cell death; positive regulation of abscisic acid-activated signaling pathway; L-phenylalanine biosynthetic process; adenylate cyclase-modulating G-protein coupled receptor signaling pathw…
AT4G26370	68	-0.77	5.09e-06	Others	DE	DE	DNA-templated transcription, termination; regulation of transcription, DNA-templated
AT3G59940	68	0.31	5.09e-06	Others	Normal	DE	negative regulation of cytokinin-activated signaling pathway; protein ubiquitination; regulation of phenylpropanoid metabolic process
AT3G27400	68	-0.63	5.09e-06	Others	DE	DE	pectin catabolic process
AT5G27560	68	-0.83	5.09e-06	Others	DE	DE	--
AT1G62750	67	-1.53	9.66e-06	Others	DE	DE	post-embryonic development; chloroplast organization; ribosome disassembly; seed germination; translation
AT1G22740	67	-1.05	9.66e-06	Others	DE	DE	positive regulation of autophagy; protein transport; small GTPase mediated signal transduction; autophagic cell death; xylem development; developmental programmed cell death
AT5G62530	67	-0.13	9.66e-06	Others	Normal	Normal	oxidation-reduction process; response to salt stress; reactive oxygen species metabolic process; proline catabolic process to glutamate; proline metabolic process
AT5G03240	67	0.5	9.66e-06	Others	Normal	DE	response to UV-B; cellular protein modification process; ubiquitin-dependent protein catabolic process
AT2G40480	67	-0.63	9.66e-06	Others	DE	DE	chloroplast avoidance movement; chloroplast accumulation movement
AT5G36925	67	1.48	9.66e-06	Others	DE	DE	response to external biotic stimulus; defense response to other organism
AT5G46760	67	0.43	9.66e-06	Defense-related TFs	Normal	DE	response to jasmonic acid; regulation of transcription, DNA-templated; transcription, DNA-templated; anthocyanin-containing compound biosynthetic process; defense response; positive regulation of transcription, DNA-templated
AT5G24200	67	1.4	9.66e-06	Others	DE	DE	lipid metabolic process
AT1G73325	67	-0.39	9.66e-06	Others	Normal	Normal	proteolysis
AT3G11660	67	-0.31	9.66e-06	Others	Normal	DE	defense response to virus
AT3G13080	67	0.51	9.66e-06	Others	Normal	DE	transmembrane transport
AT3G57390	67	0.93	9.66e-06	TF	DE	DE	flower development; negative regulation of short-day photoperiodism, flowering; negative regulation of flower development; regulation of transcription, DNA-templated; transcription, DNA-templated; pollen development
AT5G19950	67	0.44	9.66e-06	Others	Normal	DE	--
AT1G62422	66	0.58	1.79e-05	Others	Normal	DE	--
AT4G20960	66	-0.55	1.79e-05	Others	Normal	DE	oxidation-reduction process; riboflavin biosynthetic process
AT3G27160	66	-1.16	1.79e-05	Others	DE	DE	translation; ribosome biogenesis
AT2G12400	66	-0.73	1.79e-05	Others	DE	DE	--
AT5G63530	66	-1.02	1.79e-05	Others	DE	DE	cellular transition metal ion homeostasis; metal ion transport
AT5G49280	66	0.81	1.79e-05	Others	DE	DE	--
AT1G21680	66	-0.45	1.79e-05	Others	Normal	DE	--
AT5G14570	66	-0.57	1.79e-05	Others	Normal	DE	nitrate transport; anion transmembrane transport
AT3G19240	66	0.17	1.79e-05	Others	Normal	DE	N-terminal protein myristoylation
AT2G26290	66	0.76	1.79e-05	Others	DE	DE	--
AT3G53780	66	0.56	1.79e-05	Others	Normal	DE	protein processing
AT5G04260	66	0.12	1.79e-05	Others	Normal	DE	--
AT2G23430	66	-0.2	1.79e-05	Others	Normal	Normal	lateral root morphogenesis; negative regulation of cyclin-dependent protein serine/threonine kinase activity; leaf development; G1/S transition of mitotic cell cycle; negative regulation of protein serine/threonine kinase activity; negative regulation of cyclin-dependent protein kinase activity; shoot system development; response to abscisic acid; lateral root formation; positive regulation of DN…
AT5G22580	66	-0.53	1.79e-05	Others	Normal	DE	--
AT5G47180	66	0.09	1.79e-05	Others	Normal	DE	--
AT5G15240	66	0.53	1.79e-05	Others	Normal	DE	amino acid transport
AT2G20880	66	0.54	1.79e-05	TF	Normal	DE	response to salt stress; regulation of transcription, DNA-templated; transcription, DNA-templated; ethylene-activated signaling pathway; regulation of response to water deprivation
AT5G13320	66	1.4	1.79e-05	Others	DE	DE	plant-type hypersensitive response
AT5G41080	66	0.74	1.79e-05	Others	DE	DE	cellular phosphate ion homeostasis; glycerol metabolic process; glycerophospholipid catabolic process
AT1G29400	66	0.41	1.79e-05	Others	Normal	DE	meiotic cell cycle; positive regulation of growth; positive regulation of meiotic nuclear division
AT1G75420	66	0.54	1.79e-05	Others	Normal	DE	--
AT3G59350	65	0.66	3.29e-05	Others	DE	DE	--
AT4G23870	65	-0.28	3.29e-05	Others	Normal	Normal	--
AT3G27240	65	0.31	3.29e-05	Others	Normal	DE	oxidation-reduction process
AT2G28200	65	1.08	3.29e-05	TF	DE	DE	regulation of transcription, DNA-templated; transcription, DNA-templated
AT3G26020	65	0.96	3.29e-05	Others	DE	DE	signal transduction; regulation of protein phosphatase type 2A activity
AT1G13260	65	-0.11	3.29e-05	TF	Normal	Normal	regulation of transcription, DNA-templated; transcription, DNA-templated; ethylene-activated signaling pathway; leaf development; response to brassinosteroid; negative regulation of flower development; negative regulation of transcription, DNA-templated; lateral root development
AT2G42190	65	-1.01	3.29e-05	Others	DE	DE	--
AT3G60450	65	1.02	3.29e-05	Others	DE	DE	--
AT5G47100	65	0.36	3.29e-05	Others	Normal	DE	response to water deprivation; pollen tube growth; potassium ion import; stomatal movement
AT4G39190	65	0.6	3.29e-05	Others	DE	DE	--
AT1G14130	65	0.85	3.29e-05	Others	DE	DE	oxidation-reduction process
AT5G55480	65	-0.49	3.29e-05	Others	Normal	DE	trichome differentiation; glycerol metabolic process; guard cell morphogenesis; lipid metabolic process; plant-type cell wall cellulose metabolic process
AT2G01490	65	0.32	3.29e-05	Others	Normal	DE	oxidation-reduction process; fatty acid metabolic process
AT1G24575	65	0.55	3.29e-05	Others	Normal	DE	--
AT4G00050	65	-1.19	3.29e-05	TF	DE	DE	regulation of transcription, DNA-templated; transcription, DNA-templated; double fertilization forming a zygote and endosperm
AT3G04310	65	-0.7	3.29e-05	Others	DE	DE	--
AT1G64520	65	0.38	3.29e-05	Others	Normal	DE	proteasome assembly; flower development; post-embryonic root development; cytokinin-activated signaling pathway; cotyledon development; regulation of anthocyanin biosynthetic process; protein catabolic process; leaf development; ubiquitin-dependent protein catabolic process; proteasome-mediated ubiquitin-dependent protein catabolic process; proteolysis; response to heat; response to auxin; respon…
AT3G47800	65	-0.37	3.29e-05	Others	Normal	DE	galactose metabolic process; hexose metabolic process
AT3G01280	64	0.65	5.98e-05	Others	DE	DE	regulation of anion transmembrane transport; anion transmembrane transport; response to bacterium; anion transport
AT1G72930	64	-0.34	5.98e-05	Others	Normal	DE	signal transduction; defense response
AT2G36310	64	-0.16	5.98e-05	Others	Normal	Normal	uridine catabolic process; purine nucleoside catabolic process
AT2G34300	64	-0.72	5.98e-05	Others	DE	DE	methylation
AT4G14965	64	0.02	5.98e-05	Others	Normal	Normal	--
AT1G27020	64	-0.23	5.98e-05	Others	Normal	Normal	--
AT1G75180	64	0.08	5.98e-05	Others	Normal	Normal	--
AT3G09350	64	0.4	5.98e-05	Others	Normal	DE	protein folding; response to salt stress; response to heat
AT4G30120	64	-0.9	5.98e-05	Others	DE	DE	detoxification of cadmium ion; cation transmembrane transport
AT3G55390	64	0.44	5.98e-05	Others	Normal	DE	--
AT3G53120	64	0.65	5.98e-05	Others	DE	DE	protein transport
AT3G01970	64	1.54	5.98e-05	TF	DE	DE	phosphate ion transport; regulation of transcription, DNA-templated; transcription, DNA-templated
AT3G25570	64	0.59	5.98e-05	Others	DE	DE	spermidine biosynthetic process; spermine biosynthetic process
AT3G47380	63	0.33	0.000108	Others	Normal	Normal	negative regulation of catalytic activity
AT2G22200	63	1.15	0.000108	TF	DE	DE	regulation of transcription, DNA-templated; transcription, DNA-templated; ethylene-activated signaling pathway
AT1G64170	63	0.68	0.000108	Others	DE	DE	hydrogen ion transmembrane transport; cation transport; sodium ion transmembrane transport; monovalent inorganic cation transport; regulation of pH
AT4G22505	63	0.11	0.000108	Others	Normal	Normal	--
AT3G50340	63	-0.08	0.000108	Others	Normal	Normal	--
AT3G15354	63	-1.03	0.000108	Others	DE	DE	--
AT2G17470	63	-0.45	0.000108	Others	Normal	DE	malate transmembrane transport
AT1G13310	63	0.91	0.000108	Others	DE	DE	--
AT3G13730	63	0.67	0.000108	Others	DE	DE	oxidation-reduction process; stamen development; petal development; brassinosteroid homeostasis; leaf development; sterol metabolic process; brassinosteroid biosynthetic process
AT1G07240	63	0.04	0.000108	Others	Normal	Normal	--
AT3G57480	62	1.18	0.00019	TF	DE	DE	--
AT5G05730	62	1.45	0.00019	Others	DE	DE	tryptophan biosynthetic process; regulation of auxin biosynthetic process; response to bacterium; response to wounding; auxin biosynthetic process; lateral root formation; response to ethylene
AT5G04040	62	0.39	0.00019	Others	Normal	DE	triglyceride catabolic process; glycerol metabolic process
AT4G32400	62	0.32	0.00019	Others	Normal	DE	nucleotide transport; transport; mitochondrial transport; nucleotide transmembrane transport; embryo development ending in seed dormancy; transmembrane transport
AT5G13550	62	0.61	0.00019	Others	DE	DE	sulfate transmembrane transport
AT5G16120	62	0.32	0.00019	Others	Normal	DE	lipid metabolic process
AT4G26530	62	-1.7	0.00019	Others	DE	DE	glycolytic process
AT3G61890	62	1.14	0.00019	TF	DE	DE	multicellular organismal development; response to water deprivation; response to virus; regulation of transcription, DNA-templated; transcription, DNA-templated; positive regulation of transcription, DNA-templated; response to salt stress; response to abscisic acid; response to osmotic stress
AT5G46240	62	0.87	0.00019	Others	DE	DE	potassium ion transport; potassium ion transmembrane transport; regulation of ion transmembrane transport
AT3G60530	61	-0.64	0.000332	TF	DE	DE	cell differentiation; response to light stimulus; regulation of transcription from RNA polymerase II promoter
AT1G69480	61	1.35	0.000332	Others	DE	DE	phosphate ion transport
AT2G24200	61	0.1	0.000332	Others	Normal	Normal	response to cadmium ion; proteolysis
AT5G23660	61	0.33	0.000332	Others	Normal	Normal	protein homooligomerization; seed maturation; embryo development ending in seed dormancy; sucrose transport
AT4G29740	61	1.92	0.000332	Others	DE	DE	oxidation-reduction process; cytokinin metabolic process; cytokinin catabolic process
AT1G52827	61	-0.27	0.000332	Others	Normal	Normal	detoxification of cadmium ion
AT4G20110	61	0.63	0.000332	Others	DE	DE	intracellular protein transport; protein transport; protein targeting to vacuole
AT1G74080	61	0.44	0.000332	Defense-related TFs	Normal	DE	regulation of transcription, DNA-templated; transcription, DNA-templated; response to insect
AT3G14415	61	-2.03	0.000332	Others	DE	DE	oxidation-reduction process; defense response to bacterium; oxidative photosynthetic carbon pathway; hydrogen peroxide biosynthetic process
AT1G43890	61	0.36	0.000332	Others	Normal	DE	--
AT5G58870	61	-0.46	0.000332	Others	Normal	DE	proteolysis
AT1G27210	60	0.13	0.000565	Others	Normal	Normal	--
AT1G17020	60	0.75	0.000565	Others	DE	DE	oxidation-reduction process; flavonoid biosynthetic process; organ senescence
AT3G54810	60	-0.17	0.000565	TF	Normal	Normal	cell differentiation; seed germination; regulation of transcription from RNA polymerase II promoter; circadian rhythm
AT3G06780	60	0.53	0.000565	Others	Normal	DE	--
AT3G55430	60	0.54	0.000565	Others	Normal	DE	carbohydrate metabolic process
AT1G80560	60	-0.44	0.000565	Others	Normal	DE	oxidation-reduction process; leucine biosynthetic process
AT4G37820	60	-0.47	0.000565	Others	Normal	DE	--
AT5G65990	60	-0.06	0.000565	Others	Normal	Normal	amino acid transport
AT2G48010	60	0.51	0.000565	Others	Normal	DE	protein autophosphorylation; intracellular signal transduction
AT5G18800	60	0.2	0.000565	Others	Normal	Normal	oxidation-reduction process; mitochondrial electron transport, NADH to ubiquinone
AT2G04350	60	0.07	0.000565	Others	Normal	DE	fatty acid metabolic process; long-chain fatty acid metabolic process; fatty acid biosynthetic process
AT3G51440	60	0.74	0.000565	Others	DE	DE	response to salicylic acid; response to jasmonic acid; response to virus; alkaloid biosynthetic process; response to fungus; biosynthetic process; response to wounding; response to ethylene
AT1G06570	60	0.88	0.000565	Others	DE	DE	oxidation-reduction process; aromatic amino acid family metabolic process; carotenoid biosynthetic process; plastoquinone biosynthetic process; vitamin E biosynthetic process
AT5G59770	60	-0.49	0.000565	Others	Normal	DE	--
AT2G36835	60	-0.51	0.000565	Others	Normal	DE	--
AT3G28270	60	-1.33	0.000565	Others	DE	DE	cellular response to water deprivation
AT3G10230	60	-0.78	0.000565	Others	DE	DE	oxidation-reduction process; carotenoid biosynthetic process; carotene biosynthetic process
AT5G43260	60	0.53	0.000565	Others	Normal	DE	--
AT5G40580	60	0.66	0.000565	Others	DE	DE	proteasome-mediated ubiquitin-dependent protein catabolic process; proteolysis; proteasomal ubiquitin-independent protein catabolic process; ubiquitin-dependent protein catabolic process
AT2G24100	60	0.31	0.000565	Others	Normal	DE	--
AT1G21410	60	0.7	0.000565	Others	DE	DE	positive regulation of cell division; SCF-dependent proteasomal ubiquitin-dependent protein catabolic process; auxin-activated signaling pathway; cellular response to auxin stimulus; lateral root formation; protein ubiquitination
AT1G63950	59	0.53	0.000951	Others	Normal	DE	cellular transition metal ion homeostasis; metal ion transport
AT5G25220	59	0.43	0.000951	TF	Normal	DE	response to light stimulus; regulation of transcription, DNA-templated; detection of cytokinin stimulus; cellular response to cytokine stimulus
AT5G15210	59	-0.67	0.000951	TF	DE	DE	regulation of transcription, DNA-templated; transcription, DNA-templated
AT1G18300	59	1.54	0.000951	Others	DE	DE	--
AT5G41400	59	-0.38	0.000951	Others	Normal	DE	--
AT5G39050	59	1.01	0.000951	Others	DE	DE	response to toxic substance
AT1G10900	59	0.05	0.000951	Others	Normal	DE	--
AT2G04100	59	0.52	0.000951	Others	Normal	DE	drug transmembrane transport
AT5G51640	59	0.95	0.000951	Others	DE	DE	leaf senescence; cell wall organization or biogenesis
AT3G52380	59	-1.05	0.000951	Others	DE	DE	mRNA processing
AT1G78510	59	-0.76	0.000951	Others	DE	DE	isoprenoid biosynthetic process; plastoquinone biosynthetic process; photosynthesis
AT2G24820	59	-0.55	0.000951	Others	Normal	DE	oxidation-reduction process; protein targeting to chloroplast
AT2G21320	59	-0.45	0.000951	TF	Normal	DE	cellular response to blue light; regulation of transcription, DNA-templated; transcription, DNA-templated; negative regulation of photomorphogenesis; cellular heat acclimation
AT4G12490	59	2.27	0.000951	Others	DE	DE	defense response to fungus; lipid transport
AT2G44380	59	0.11	0.000951	Others	Normal	DE	oxidation-reduction process
AT1G15100	59	0.26	0.000951	TF	Normal	DE	proteasome-mediated ubiquitin-dependent protein catabolic process; response to salt stress; positive regulation of abscisic acid-activated signaling pathway; protein ubiquitination involved in ubiquitin-dependent protein catabolic process; protein polyubiquitination; regulation of response to osmotic stress; protein ubiquitination
AT5G16240	58	-0.55	0.00159	Others	Normal	DE	oxidation-reduction process; fatty acid biosynthetic process
AT3G62260	58	0.99	0.00159	Others	DE	DE	protein dephosphorylation
AT1G59610	58	0.09	0.00159	Others	Normal	Normal	clathrin-mediated endocytosis; response to abscisic acid
AT2G36320	58	0.05	0.00159	Others	Normal	Normal	--
AT1G20450	58	0.29	0.00159	Others	Normal	Normal	cold acclimation; regulation of seed germination; response to water deprivation; response to abscisic acid; response to cold; response to water
AT3G23810	58	-0.7	0.00159	Others	DE	DE	one-carbon metabolic process
AT2G39850	58	-0.69	0.00159	Others	DE	DE	proteolysis; metabolic process
AT2G21780	58	1.04	0.00159	Others	DE	DE	--
AT5G18450	58	0.33	0.00159	TF	Normal	DE	regulation of transcription, DNA-templated; positive regulation of transcription, DNA-templated; response to stress
AT1G30530	57	-0.92	0.0026	Others	DE	DE	response to karrikin; flavonol biosynthetic process
AT3G01980	57	-0.25	0.0026	Others	Normal	DE	--
AT3G54150	57	0.8	0.0026	Others	DE	DE	pollen germination; methylation; pollen exine formation
AT5G43650	57	0.82	0.0026	TF	DE	DE	regulation of transcription, DNA-templated; transcription, DNA-templated
AT2G29630	57	-1.56	0.0026	Others	DE	DE	thiamine diphosphate biosynthetic process; response to vitamin B1; detection of bacterium; thiamine biosynthetic process
AT4G36680	57	0.04	0.0026	Others	Normal	DE	--
AT5G59890	57	0.45	0.0026	Others	Normal	DE	actin filament depolymerization; defense response signaling pathway, resistance gene-dependent; defense response to bacterium
AT4G14960	57	-0.33	0.0026	Others	Normal	DE	protein polymerization; microtubule-based process; response to salt stress; microtubule cytoskeleton organization; cellular response to gravity
AT5G41350	57	0.59	0.0026	TF	DE	DE	--
AT1G52200	57	1.21	0.0026	Others	DE	DE	response to oxidative stress
AT3G11450	57	0.95	0.0026	TF	DE	DE	protein folding
AT1G79430	57	0.45	0.0026	TF	Normal	DE	phloem development; regulation of transcription, DNA-templated; transcription, DNA-templated; xylem development; positive regulation of transcription, DNA-templated
AT5G53550	56	-0.38	0.00416	Others	Normal	DE	oligopeptide transport; developmental process involved in reproduction; ion transport; seed development; response to nematode; iron ion homeostasis; transmembrane transport
AT5G60850	56	0.61	0.00416	TF	DE	DE	regulation of transcription, DNA-templated; transcription, DNA-templated
AT2G44065	56	0.33	0.00416	Others	Normal	DE	translation; mitochondrial translation
AT5G61900	56	0.92	0.00416	Others	DE	DE	response to humidity; positive regulation of cell size; response to temperature stimulus; cellular homeostasis; positive regulation of cellular defense response; defense response; plant-type hypersensitive response; negative regulation of cell death
AT1G33600	56	0.05	0.00416	Others	Normal	Normal	signal transduction
AT1G26770	56	2.7	0.00416	Others	DE	DE	plant-type cell wall modification involved in multidimensional cell growth; syncytium formation; plant-type cell wall organization; unidimensional cell growth; plant-type cell wall loosening
AT1G75000	56	0.78	0.00416	Others	DE	DE	--
AT3G01310	56	0.05	0.00416	Others	Normal	Normal	defense response to fungus, incompatible interaction; jasmonic acid and ethylene-dependent systemic resistance; inositol phosphate biosynthetic process; phosphorylation
AT1G55490	56	-0.76	0.00416	Others	DE	DE	protein folding; systemic acquired resistance; protein refolding; cell death; response to cold; chaperone mediated protein folding requiring cofactor
AT3G16860	56	0.93	0.00416	Others	DE	DE	cellulose microfibril organization; cell growth
AT1G13090	56	-0.42	0.00416	Others	Normal	DE	--
AT3G17690	56	1.05	0.00416	Others	DE	DE	ion transport; transmembrane transport
AT3G60130	56	0.95	0.00416	Others	DE	DE	carbohydrate metabolic process
AT1G64760	56	-0.21	0.00416	Others	Normal	Normal	carbohydrate metabolic process; cell wall organization; defense response
AT5G25530	56	-0.01	0.00416	Others	Normal	Normal	protein folding
AT2G40340	56	0.78	0.00416	TF	DE	DE	response to abscisic acid; regulation of transcription, DNA-templated; heat acclimation; positive regulation of transcription, DNA-templated
AT4G31820	56	-0.22	0.00416	Others	Normal	DE	flower development; response to light stimulus; positive regulation of flower development; phyllome development; cotyledon development; organ development; inflorescence development; basipetal auxin transport; apical protein localization; protein ubiquitination
AT5G13810	56	0.5	0.00416	Others	Normal	DE	cell redox homeostasis
AT3G48420	55	-0.88	0.00659	Others	DE	DE	metabolic process
AT3G58990	55	-1.79	0.00659	Others	DE	DE	glucosinolate biosynthetic process; leucine biosynthetic process
AT1G20010	55	-1.85	0.00659	Others	DE	DE	microtubule-based process; protein polymerization
AT5G45380	55	-0.66	0.00659	Others	DE	DE	urea transmembrane transport; sodium ion transmembrane transport; cellular response to nitrogen starvation
AT5G25350	55	1.13	0.00659	Others	DE	DE	SCF-dependent proteasomal ubiquitin-dependent protein catabolic process; negative regulation of ethylene-activated signaling pathway; protein ubiquitination; ubiquitin-dependent protein catabolic process; response to ethylene
AT4G36040	55	1.12	0.00659	Others	DE	DE	protein folding
AT5G20300	55	0.34	0.00659	Others	Normal	DE	protein targeting to chloroplast
AT2G18160	55	-1.12	0.00659	TF	DE	DE	regulation of transcription, DNA-templated
AT5G53860	55	-1.28	0.00659	Others	DE	DE	embryo development ending in seed dormancy
AT5G03455	55	-0.2	0.00659	Others	Normal	Normal	protein phosphorylation; response to arsenic-containing substance
AT3G46510	55	0.61	0.00659	Others	DE	DE	defense response to bacterium; protein ubiquitination
AT4G17880	55	-0.82	0.00659	Defense-related TFs	DE	DE	regulation of transcription, DNA-templated; transcription, DNA-templated; defense response; positive regulation of transcription, DNA-templated; anthocyanin-containing compound biosynthetic process
AT2G18650	55	-0.17	0.00659	TF	Normal	DE	embryo development ending in seed dormancy; protein ubiquitination
AT5G18780	55	0.79	0.00659	Others	DE	DE	--
AT4G00880	55	-0.7	0.00659	Others	DE	DE	response to auxin
AT1G79210	54	0.46	0.0102	Others	Normal	DE	defense response to bacterium; ubiquitin-dependent protein catabolic process
AT2G38710	54	0.39	0.0102	Others	Normal	DE	response to salt stress
AT1G17100	54	-1.44	0.0102	Others	DE	DE	--
AT2G05910	54	1.53	0.0102	Others	DE	DE	defense response
AT4G24010	54	0.6	0.0102	Others	DE	DE	cellulose biosynthetic process; polysaccharide biosynthetic process; cell wall organization
AT2G20630	54	0.12	0.0102	Others	Normal	Normal	protein dephosphorylation
AT5G40460	54	1.03	0.0102	Others	DE	DE	--
AT2G24240	54	0.24	0.0102	Others	Normal	Normal	potassium ion transport; protein homooligomerization; protein ubiquitination
AT3G59690	54	0.45	0.0102	Others	Normal	DE	--
AT3G18520	54	0.55	0.0102	Others	Normal	DE	DNA mediated transformation; regulation of transcription, DNA-templated; transcription, DNA-templated; histone deacetylation
AT4G00360	54	-0.42	0.0102	Others	Normal	DE	oxidation-reduction process; fatty acid metabolic process; defense response
AT4G33905	54	0.28	0.0102	Others	Normal	Normal	--
AT1G70810	54	0.81	0.0102	Others	DE	DE	abscisic acid-activated signaling pathway
AT1G09970	54	0.79	0.0102	Others	DE	DE	response to oxidative stress; transmembrane receptor protein tyrosine kinase signaling pathway; protein autophosphorylation; protein phosphorylation; seed germination
AT2G43360	54	-1.21	0.0102	Others	DE	DE	biotin biosynthetic process
AT4G27860	54	1.04	0.0102	Others	DE	DE	cellular manganese ion homeostasis; iron ion transmembrane transport; intracellular sequestering of iron ion; cellular response to iron ion; manganese ion transmembrane transport
AT4G37460	54	0.02	0.0102	Others	Normal	Normal	defense response to bacterium, incompatible interaction; defense response to bacterium; negative regulation of defense response; negative regulation of transcription, DNA-templated
AT4G18620	54	0.49	0.0102	Others	Normal	DE	abscisic acid-activated signaling pathway; negative regulation of catalytic activity; regulation of protein serine/threonine phosphatase activity
AT3G28580	54	0.84	0.0102	Others	DE	DE	response to abscisic acid; response to singlet oxygen
AT5G49660	54	-0.66	0.0102	Others	DE	DE	xylem and phloem pattern formation; nitrate import; response to nitrate starvation
AT3G17810	54	1.01	0.0102	Others	DE	DE	oxidation-reduction process; 'de novo' pyrimidine nucleobase biosynthetic process; UMP biosynthetic process; beta-alanine biosynthetic process; uracil catabolic process; cellular response to nitrogen levels
AT1G72950	54	1.61	0.0102	Others	DE	DE	signal transduction; defense response
AT5G41610	54	1.79	0.0102	Others	DE	DE	hydrogen ion transmembrane transport; cation transport; sodium ion transmembrane transport; regulation of pH; monovalent inorganic cation transport
AT5G28290	53	-0.2	0.0156	Others	Normal	Normal	--
AT1G20030	53	0.67	0.0156	Others	DE	DE	response to other organism
AT3G44720	53	1.32	0.0156	Others	DE	DE	response to karrikin; L-phenylalanine biosynthetic process
AT1G61810	53	1.26	0.0156	Others	DE	DE	lignin biosynthetic process; carbohydrate metabolic process
AT2G32400	53	-0.09	0.0156	Others	Normal	Normal	cellular calcium ion homeostasis; response to light stimulus
AT5G25210	53	-0.48	0.0156	Others	Normal	DE	--
AT1G20440	53	0.01	0.0156	Others	Normal	DE	response to water deprivation; response to cold; cold acclimation; defense response to fungus; response to abscisic acid; response to water; heat acclimation; response to osmotic stress
AT5G67630	53	0.42	0.0156	Others	Normal	DE	--
AT1G10370	53	0.1	0.0156	Others	Normal	Normal	de-etiolation; response to growth hormone; response to toxic substance; response to salt stress; negative regulation of response to water deprivation; response to karrikin; toxin catabolic process; glutathione metabolic process; regulation of growth; lateral root development
AT1G66230	53	-0.17	0.0156	TF	Normal	DE	regulation of secondary cell wall biogenesis; regulation of transcription, DNA-templated
AT1G09940	53	1.62	0.0156	Others	DE	DE	response to oxidative stress; chlorophyll biosynthetic process; oxidation-reduction process; heme biosynthetic process; porphyrin-containing compound biosynthetic process; tetrapyrrole biosynthetic process; protoporphyrinogen IX biosynthetic process
AT3G51730	53	-0.15	0.0156	Others	Normal	Normal	lipid metabolic process
AT3G52280	53	0.38	0.0156	Others	Normal	DE	multicellular organismal development; regulation of transcription, DNA-templated; transcription, DNA-templated; chromatin modification; chromatin remodeling
AT1G77370	53	0.6	0.0156	Others	DE	DE	oxidation-reduction process; cell redox homeostasis
AT4G30690	53	0.11	0.0156	Others	Normal	Normal	translational initiation
AT5G25110	53	-0.37	0.0156	Others	Normal	DE	signal transduction; defense response to fungus; protein phosphorylation
AT1G15860	53	0.58	0.0156	Others	Normal	DE	--
AT5G54940	53	1.06	0.0156	Others	DE	DE	translational initiation
AT1G61065	53	1.17	0.0156	Others	DE	DE	--
AT3G18080	52	-1.15	0.0233	Others	DE	DE	carbohydrate metabolic process
AT3G43583	52	0.04	0.0233	Others	Normal	Normal	--
AT1G47128	52	0.24	0.0233	Others	Normal	DE	response to water deprivation; proteolysis; defense response to fungus; proteolysis involved in cellular protein catabolic process
AT4G28400	52	-0.3	0.0233	Others	Normal	DE	protein dephosphorylation
AT3G13437	52	-0.27	0.0233	Others	Normal	DE	--
AT1G13050	52	-0.23	0.0233	Others	Normal	Normal	--
AT1G30260	52	-0.55	0.0233	Others	Normal	DE	response to cytokinin
AT2G32235	52	0.24	0.0233	Others	Normal	Normal	--
AT1G15290	52	-0.75	0.0233	Others	DE	DE	--
AT3G25290	52	0.79	0.0233	Others	DE	DE	multicellular organismal development; oxidation-reduction process
AT1G15750	52	-0.04	0.0233	Others	Normal	Normal	xylem and phloem pattern formation; primary shoot apical meristem specification; transcription, DNA-templated; negative regulation of transcription, DNA-templated; response to auxin; jasmonic acid mediated signaling pathway
AT5G67370	52	-1.31	0.0233	Others	DE	DE	--
AT1G03290	52	0.26	0.0233	Others	Normal	Normal	transcription from RNA polymerase II promoter
AT1G48480	52	-1.15	0.0233	Others	DE	DE	transmembrane receptor protein tyrosine kinase signaling pathway; protein phosphorylation
AT5G04250	52	1.04	0.0233	Others	DE	DE	proteolysis
AT2G47190	52	1.81	0.0233	TF	DE	DE	response to cadmium ion; cellular response to phosphate starvation; response to water deprivation; positive regulation of transcription, DNA-templated; response to ethylene; response to salicylic acid; response to salt stress; response to abscisic acid
AT4G27400	52	0.73	0.0233	Others	DE	DE	--
AT5G58900	52	-0.31	0.0233	TF	Normal	DE	regulation of transcription, DNA-templated; transcription, DNA-templated
AT5G55850	52	0.43	0.0233	Others	Normal	DE	response to nitrate
AT1G75410	52	0.1	0.0233	TF	Normal	Normal	regulation of transcription, DNA-templated; transcription, DNA-templated; regulation of timing of transition from vegetative to reproductive phase
AT1G06180	52	0.75	0.0233	TF	DE	DE	response to salicylic acid; response to salt stress; response to jasmonic acid; response to gibberellin; regulation of transcription, DNA-templated
AT4G09350	51	-1.19	0.0344	Others	DE	DE	oxidation-reduction process; protein folding; transport
AT5G53880	51	-1.32	0.0344	Others	DE	DE	--
AT4G23430	51	0.42	0.0344	Others	Normal	DE	oxidation-reduction process; protein transport
AT2G43510	51	1.27	0.0344	Others	DE	DE	defense response to fungus; killing of cells of other organism; defense response
AT1G35560	51	-1.1	0.0344	TF	DE	DE	regulation of transcription, DNA-templated; transcription, DNA-templated; regulation of timing of transition from vegetative to reproductive phase
AT5G17330	51	1.19	0.0344	Others	DE	DE	response to cadmium ion; glutamate metabolic process
AT1G72610	51	-1.62	0.0344	Others	DE	DE	--
AT4G21570	51	0.61	0.0344	Others	DE	DE	transport
AT3G49220	51	-0.74	0.0344	Others	DE	DE	cell wall modification; pectin catabolic process
AT1G32350	51	0.75	0.0344	Others	DE	DE	oxidation-reduction process
AT1G17050	51	-0.83	0.0344	Others	DE	DE	isoprenoid biosynthetic process; plastoquinone biosynthetic process; photosynthesis
AT1G23480	51	-0.61	0.0344	Others	DE	DE	cell wall organization
AT1G21400	51	0.88	0.0344	Others	DE	DE	oxidation-reduction process; response to sucrose; cellular response to sucrose starvation; response to absence of light
AT5G01225	51	0.68	0.0344	Others	DE	DE	--
AT2G41310	51	-0.29	0.0344	Others	Normal	Normal	regulation of transcription, DNA-templated; cytokinin-activated signaling pathway; transcription, DNA-templated; circadian rhythm; phosphorelay signal transduction system
AT2G37760	51	0.84	0.0344	Others	DE	DE	oxidation-reduction process; response to cadmium ion; response to water deprivation; response to salt stress; response to cold; response to toxic substance
AT1G29640	51	1.11	0.0344	Others	DE	DE	--
AT5G42940	51	0.93	0.0344	Others	DE	DE	--
AT1G29050	51	0.46	0.0344	Others	Normal	DE	cell wall organization or biogenesis
