# Supplementary material for: Differential Coexpression Analysis Reveals Extensive Rewiring of Arabidopsis Gene Coexpression in Response to Pseudomonas syringae Infection
Source: Sci Rep. 2016 Oct 10;6:35064. doi: 10.1038/srep35064 (PMC5056366; doi:10.1038/srep35064)
Supplement: Supplementary Table S3 [file srep35064-s4.xls]

## Sheet: Table_S3.Annotation results
Table S3. Annotation results for DCGs, 1,001 genes which are differentially coexpressed with AT3G03440 and 9,150 differential coexpression gene pairs regulated by AGL15.
Table S3A. Annotation results for DCGs
GO-ID	Corrected p-value	Number of genes annotated to a term in the input list	Description
50896	9.7962e-20	268	response to stimulus
6950	5.9306e-17	175	response to stress
9628	1.0354e-15	125	response to abiotic stimulus
42221	1.9531e-14	158	response to chemical stimulus
9719	1.809e-12	93	response to endogenous stimulus
10033	5.5677e-12	106	response to organic substance
9725	1.9135e-10	83	response to hormone stimulus
6970	1.5548e-09	52	response to osmotic stress
9737	5.7473e-09	41	response to abscisic acid stimulus
9651	9.4984e-09	48	response to salt stress
44281	2.5571e-08	109	small molecule metabolic process
9415	7.8786e-08	32	response to water
42180	9.0495e-08	66	cellular ketone metabolic process
9056	9.0495e-08	68	catabolic process
9414	9.0495e-08	31	response to water deprivation
43436	2.3319e-07	64	oxoacid metabolic process
19752	2.3319e-07	64	carboxylic acid metabolic process
6082	2.3472e-07	64	organic acid metabolic process
9266	4.4252e-07	44	response to temperature stimulus
44283	3.1086e-06	61	small molecule biosynthetic process
44248	1.0449e-05	52	cellular catabolic process
51707	1.0449e-05	53	response to other organism
9611	1.4881e-05	22	response to wounding
9607	1.4949e-05	54	response to biotic stimulus
9409	2.0194e-05	31	response to cold
9753	8.6205e-05	22	response to jasmonic acid stimulus
9110	0.00011334	13	vitamin biosynthetic process
44282	0.00011724	23	small molecule catabolic process
46395	0.00017706	14	carboxylic acid catabolic process
16054	0.00017706	14	organic acid catabolic process
48583	0.00019599	22	regulation of response to stimulus
46483	0.00020816	36	heterocycle metabolic process
6631	0.00022712	23	fatty acid metabolic process
6766	0.00024025	13	vitamin metabolic process
44271	0.00035303	38	cellular nitrogen compound biosynthetic process
9308	0.00039592	37	amine metabolic process
51704	0.00058596	58	multi-organism process
44255	0.00063505	39	cellular lipid metabolic process
32787	0.00063505	31	monocarboxylic acid metabolic process
6972	0.00068322	11	hyperosmotic response
42538	0.00079035	10	hyperosmotic salinity response
46700	0.0010179	8	heterocycle catabolic process
44106	0.0010179	33	cellular amine metabolic process
6520	0.0010897	31	cellular amino acid metabolic process
6519	0.0014317	43	cellular amino acid and derivative metabolic process
6629	0.0014918	49	lipid metabolic process
46394	0.0015503	31	carboxylic acid biosynthetic process
16053	0.0015503	31	organic acid biosynthetic process
9751	0.0017484	18	response to salicylic acid stimulus
44270	0.0017484	7	cellular nitrogen compound catabolic process
65007	0.0029011	195	biological regulation
9063	0.0030111	8	cellular amino acid catabolic process
42360	0.0038004	4	vitamin E metabolic process
34655	0.0038004	4	nucleobase, nucleoside, nucleotide and nucleic acid catabolic process
34656	0.0038004	4	nucleobase, nucleoside and nucleotide catabolic process
10189	0.0038004	4	vitamin E biosynthetic process
15849	0.003852	12	organic acid transport
46942	0.003852	12	carboxylic acid transport
9309	0.0040704	19	amine biosynthetic process
9310	0.0040704	8	amine catabolic process
42364	0.0047279	9	water-soluble vitamin biosynthetic process
9072	0.0065766	9	aromatic amino acid family metabolic process
9631	0.0069603	6	cold acclimation
8652	0.0079618	17	cellular amino acid biosynthetic process
9073	0.0079618	8	aromatic amino acid family biosynthetic process
46417	0.0079618	8	chorismate metabolic process
9620	0.0079618	18	response to fungus
5976	0.0079618	18	polysaccharide metabolic process
46113	0.0079618	3	nucleobase catabolic process
48511	0.0079618	9	rhythmic process
7623	0.0079618	9	circadian rhythm
9749	0.008044	6	response to glucose stimulus
7568	0.0081984	12	aging
43648	0.0083693	10	dicarboxylic acid metabolic process
6767	0.0088144	9	water-soluble vitamin metabolic process
34284	0.0096736	6	response to monosaccharide stimulus
9746	0.0096736	6	response to hexose stimulus
23033	0.0096736	48	signaling pathway
51186	0.011741	22	cofactor metabolic process
44042	0.012178	14	glucan metabolic process
10817	0.01227	15	regulation of hormone levels
6725	0.013442	27	cellular aromatic compound metabolic process
6558	0.013571	4	L-phenylalanine metabolic process
9095	0.013571	4	aromatic amino acid family biosynthetic process, prephenate pathway
9991	0.014741	16	response to extracellular stimulus
50794	0.014741	147	regulation of cellular process
6865	0.015464	10	amino acid transport
23052	0.015699	70	signaling
15837	0.016913	10	amine transport
272	0.016913	6	polysaccharide catabolic process
42398	0.017761	18	cellular amino acid derivative biosynthetic process
9269	0.017761	5	response to desiccation
9605	0.018009	22	response to external stimulus
65008	0.022237	43	regulation of biological quality
6952	0.022237	47	defense response
46686	0.022613	25	response to cadmium ion
7166	0.023503	14	cell surface receptor linked signaling pathway
51606	0.024861	7	detection of stimulus
50789	0.025703	162	regulation of biological process
43255	0.025703	3	regulation of carbohydrate biosynthetic process
6570	0.025703	3	tyrosine metabolic process
9595	0.025703	3	detection of biotic stimulus
10260	0.026531	6	organ senescence
31407	0.026531	6	oxylipin metabolic process
10119	0.026531	6	regulation of stomatal movement
51179	0.026624	98	localization
42445	0.027582	10	hormone metabolic process
6750	0.028612	2	glutathione biosynthetic process
46108	0.028612	2	uridine metabolic process
6733	0.029826	7	oxidoreduction coenzyme metabolic process
10224	0.029826	7	response to UV-B
6914	0.029826	5	autophagy
6775	0.029826	4	fat-soluble vitamin metabolic process
70297	0.029826	4	regulation of two-component signal transduction system (phosphorelay)
42362	0.029826	4	fat-soluble vitamin biosynthetic process
10104	0.029826	4	regulation of ethylene mediated signaling pathway
7167	0.029826	12	enzyme linked receptor protein signaling pathway
7169	0.029826	12	transmembrane receptor protein tyrosine kinase signaling pathway
10149	0.031516	7	senescence
71554	0.031516	23	cell wall organization or biogenesis
31668	0.031516	14	cellular response to extracellular stimulus
42545	0.031516	14	cell wall modification
71496	0.031516	14	cellular response to external stimulus
51234	0.035163	94	establishment of localization
48518	0.037415	20	positive regulation of biological process
50832	0.037415	13	defense response to fungus
6810	0.038547	93	transport
31326	0.038547	95	regulation of cellular biosynthetic process
9889	0.038547	95	regulation of biosynthetic process
48585	0.038547	9	negative regulation of response to stimulus
10556	0.039204	93	regulation of macromolecule biosynthetic process
9581	0.040018	5	detection of external stimulus
30243	0.041137	6	cellulose metabolic process
9787	0.041137	6	regulation of abscisic acid mediated signaling pathway
6820	0.041137	9	anion transport
80090	0.042086	98	regulation of primary metabolic process
9743	0.04217	17	response to carbohydrate stimulus
35466	0.042456	11	regulation of signaling pathway
10025	0.044069	4	wax biosynthetic process
9739	0.044069	12	response to gibberellin stimulus
10035	0.045443	33	response to inorganic substance
6073	0.046546	12	cellular glucan metabolic process
51716	0.046546	50	cellular response to stimulus
55114	0.046643	14	oxidation reduction
71555	0.046643	16	cell wall organization
9094	0.046845	3	L-phenylalanine biosynthetic process
Table S3B. Annotation results for 1,001 genes which are differentially coexpressed with AT3G03440
GO-ID	Corrected p-value	Number of genes annotated to a term in the input list	Description
50896	6.3221e-12	199	response to stimulus
42221	5.4116e-08	115	response to chemical stimulus
9628	1.7177e-06	83	response to abiotic stimulus
51707	2.0269e-06	48	response to other organism
6950	4.4853e-06	114	response to stress
9607	4.9065e-06	48	response to biotic stimulus
51704	6.117e-05	53	multi-organism process
9266	6.4822e-05	34	response to temperature stimulus
9620	0.00014775	20	response to fungus
50832	0.00014775	17	defense response to fungus
10033	0.00023472	68	response to organic substance
9719	0.00045155	57	response to endogenous stimulus
9110	0.00064936	11	vitamin biosynthetic process
9409	0.00079182	24	response to cold
9415	0.00087349	21	response to water
9725	0.0010811	52	response to hormone stimulus
6766	0.001138	11	vitamin metabolic process
9414	0.0013041	20	response to water deprivation
9737	0.0015221	25	response to abscisic acid stimulus
9743	0.0016621	19	response to carbohydrate stimulus
44281	0.0026401	73	small molecule metabolic process
10119	0.0036986	7	regulation of stomatal movement
9631	0.0042935	6	cold acclimation
6952	0.0043916	43	defense response
10200	0.005263	13	response to chitin
42440	0.0061358	12	pigment metabolic process
71265	0.008665	4	L-methionine biosynthetic process
42364	0.008665	8	water-soluble vitamin biosynthetic process
10286	0.008665	5	heat acclimation
9617	0.0089573	21	response to bacterium
46686	0.010004	23	response to cadmium ion
6767	0.016415	8	water-soluble vitamin metabolic process
46700	0.016712	6	heterocycle catabolic process
9435	0.017037	3	NAD biosynthetic process
19363	0.017052	4	pyridine nucleotide biosynthetic process
10038	0.017825	26	response to metal ion
48583	0.021628	15	regulation of response to stimulus
10035	0.021628	30	response to inorganic substance
9416	0.021935	31	response to light stimulus
44283	0.023697	39	small molecule biosynthetic process
19674	0.02749	3	NAD metabolic process
42180	0.028649	39	cellular ketone metabolic process
9749	0.029384	5	response to glucose stimulus
9753	0.030193	14	response to jasmonic acid stimulus
9063	0.030864	6	cellular amino acid catabolic process
9314	0.03253	31	response to radiation
34284	0.032636	5	response to monosaccharide stimulus
9746	0.032636	5	response to hexose stimulus
6536	0.033705	4	glutamate metabolic process
15908	0.033705	2	fatty acid transport
9064	0.035538	6	glutamine family amino acid metabolic process
9310	0.035538	6	amine catabolic process
9065	0.035538	3	glutamine family amino acid catabolic process
19359	0.035538	3	nicotinamide nucleotide biosynthetic process
44271	0.035678	26	cellular nitrogen compound biosynthetic process
46148	0.039298	9	pigment biosynthetic process
48511	0.041075	7	rhythmic process
7623	0.041075	7	circadian rhythm
6811	0.042671	24	ion transport
52482	0.043099	4	defense response by cell wall thickening
52544	0.043099	4	defense response by callose deposition in cell wall
43102	0.043099	3	amino acid salvage
51552	0.043099	3	flavone metabolic process
51553	0.043099	3	flavone biosynthetic process
51554	0.043099	3	flavonol metabolic process
51555	0.043099	3	flavonol biosynthetic process
19509	0.043099	3	L-methionine salvage from methylthioadenosine
71267	0.043099	3	L-methionine salvage
43436	0.043099	37	oxoacid metabolic process
19752	0.043099	37	carboxylic acid metabolic process
44042	0.043099	11	glucan metabolic process
6082	0.043099	37	organic acid metabolic process
42545	0.04336	12	cell wall modification
71495	0.04336	19	cellular response to endogenous stimulus
9816	0.044432	5	defense response to bacterium, incompatible interaction
9086	0.047574	4	methionine biosynthetic process
Table S3C. Annotation results for 9,150 differential coexpression gene pairs regulated by AGL15
GO-ID	Corrected p-value	Number of genes annotated to a term in the input list	Description
50896	1.2118e-36	252	response to stimulus
42221	6.1248e-34	168	response to chemical stimulus
10033	6.1442e-28	117	response to organic substance
9628	2.2302e-27	124	response to abiotic stimulus
9719	1.7103e-24	98	response to endogenous stimulus
9725	8.9452e-22	89	response to hormone stimulus
6950	2.8775e-18	143	response to stress
9737	1.635e-15	44	response to abscisic acid stimulus
9743	3.8848e-14	34	response to carbohydrate stimulus
9415	8.5617e-13	34	response to water
9414	1.3719e-12	33	response to water deprivation
6970	7.7452e-12	47	response to osmotic stress
10200	9.8139e-12	24	response to chitin
9651	3.1127e-11	44	response to salt stress
71495	2.5756e-10	35	cellular response to endogenous stimulus
71310	3.6415e-09	38	cellular response to organic substance
23033	5.007e-09	56	signaling pathway
70887	6.3343e-09	40	cellular response to chemical stimulus
51707	8.0304e-09	50	response to other organism
9611	1.1288e-08	23	response to wounding
9753	1.7164e-08	24	response to jasmonic acid stimulus
9409	1.8203e-08	31	response to cold
9607	2.7576e-08	50	response to biotic stimulus
9416	4.4557e-08	44	response to light stimulus
48583	4.9659e-08	24	regulation of response to stimulus
9755	4.9659e-08	29	hormone-mediated signaling pathway
65007	5.4173e-08	173	biological regulation
32870	6.1125e-08	29	cellular response to hormone stimulus
44281	6.1125e-08	85	small molecule metabolic process
9314	1.0445e-07	44	response to radiation
10035	2.6001e-07	41	response to inorganic substance
44283	4.4457e-07	51	small molecule biosynthetic process
51716	1.9728e-06	55	cellular response to stimulus
50789	2.1204e-06	147	regulation of biological process
51704	2.2196e-06	53	multi-organism process
23052	2.907e-06	69	signaling
50794	3.4424e-06	132	regulation of cellular process
9266	4.0169e-06	34	response to temperature stimulus
9739	5.119e-06	17	response to gibberellin stimulus
31323	6.9072e-06	97	regulation of cellular metabolic process
48585	1.1101e-05	13	negative regulation of response to stimulus
31407	1.1617e-05	9	oxylipin metabolic process
46686	1.4564e-05	28	response to cadmium ion
80090	1.4667e-05	93	regulation of primary metabolic process
31326	1.5646e-05	90	regulation of cellular biosynthetic process
9889	1.5646e-05	90	regulation of biosynthetic process
10038	1.6853e-05	32	response to metal ion
9694	1.6971e-05	8	jasmonic acid metabolic process
9639	1.6971e-05	20	response to red or far red light
10556	1.8582e-05	88	regulation of macromolecule biosynthetic process
9738	4.0894e-05	11	abscisic acid mediated signaling pathway
71215	4.0894e-05	11	cellular response to abscisic acid stimulus
45449	7.765e-05	84	regulation of transcription
44282	9.2761e-05	19	small molecule catabolic process
51171	9.2761e-05	87	regulation of nitrogen compound metabolic process
19219	0.00010352	86	regulation of nucleobase, nucleoside, nucleotide and nucleic acid metabolic process
46395	0.00010396	12	carboxylic acid catabolic process
16054	0.00010396	12	organic acid catabolic process
9640	0.00010423	10	photomorphogenesis
19222	0.00014907	98	regulation of metabolic process
31408	0.00026513	7	oxylipin biosynthetic process
80134	0.00030878	12	regulation of response to stress
35466	0.00039074	13	regulation of signaling pathway
44271	0.00046248	30	cellular nitrogen compound biosynthetic process
9110	0.00055347	10	vitamin biosynthetic process
9723	0.00056052	15	response to ethylene stimulus
71478	0.00056072	9	cellular response to radiation
71482	0.00056072	9	cellular response to light stimulus
9620	0.0005679	17	response to fungus
71214	0.00059608	10	cellular response to abiotic stimulus
35467	0.00059608	8	negative regulation of signaling pathway
10646	0.0006047	13	regulation of cell communication
60255	0.00062943	89	regulation of macromolecule metabolic process
10468	0.00068426	87	regulation of gene expression
6725	0.00068426	25	cellular aromatic compound metabolic process
10648	0.00068426	8	negative regulation of cell communication
42742	0.00073487	19	defense response to bacterium
9695	0.00075103	6	jasmonic acid biosynthetic process
6972	0.00093833	9	hyperosmotic response
6766	0.00093833	10	vitamin metabolic process
43436	0.00093833	41	oxoacid metabolic process
19752	0.00093833	41	carboxylic acid metabolic process
6082	0.00096076	41	organic acid metabolic process
10017	0.0010786	8	red or far-red light signaling pathway
71489	0.0010786	8	cellular response to red or far red light
10218	0.0010786	8	response to far red light
31347	0.0011319	10	regulation of defense response
10476	0.0011319	7	gibberellin mediated signaling pathway
32787	0.0011336	24	monocarboxylic acid metabolic process
42440	0.0011336	12	pigment metabolic process
9741	0.0011336	9	response to brassinosteroid stimulus
9749	0.0011557	6	response to glucose stimulus
42180	0.001177	41	cellular ketone metabolic process
10114	0.0012771	9	response to red light
42538	0.0013947	8	hyperosmotic salinity response
9617	0.0014013	21	response to bacterium
6952	0.0014013	41	defense response
34284	0.0014013	6	response to monosaccharide stimulus
9746	0.0014013	6	response to hexose stimulus
6355	0.0014013	49	regulation of transcription, DNA-dependent
6857	0.0014426	10	oligopeptide transport
15833	0.0014426	10	peptide transport
9787	0.0014727	7	regulation of abscisic acid mediated signaling pathway
51252	0.0014727	49	regulation of RNA metabolic process
48523	0.0014981	18	negative regulation of cellular process
42364	0.0017488	8	water-soluble vitamin biosynthetic process
5975	0.0021014	47	carbohydrate metabolic process
44262	0.0025957	30	cellular carbohydrate metabolic process
9056	0.0027105	41	catabolic process
9816	0.0033112	6	defense response to bacterium, incompatible interaction
6767	0.0035437	8	water-soluble vitamin metabolic process
9637	0.0035437	8	response to blue light
9740	0.0039214	6	gibberellic acid mediated signaling pathway
71370	0.0039214	6	cellular response to gibberellin stimulus
46483	0.0039214	25	heterocycle metabolic process
9867	0.0039214	7	jasmonic acid mediated signaling pathway
71395	0.0039214	7	cellular response to jasmonic acid stimulus
46394	0.0050527	23	carboxylic acid biosynthetic process
16053	0.0050527	23	organic acid biosynthetic process
44242	0.0056806	8	cellular lipid catabolic process
48518	0.0066053	18	positive regulation of biological process
10118	0.00705	5	stomatal movement
9808	0.0080084	7	lignin metabolic process
9704	0.0084484	3	de-etiolation
15976	0.0084484	3	carbon utilization
46112	0.0086544	4	nucleobase biosynthetic process
9751	0.0087466	13	response to salicylic acid stimulus
6631	0.009464	15	fatty acid metabolic process
48522	0.0098824	13	positive regulation of cellular process
6629	0.010125	35	lipid metabolic process
16042	0.010681	8	lipid catabolic process
6949	0.011252	4	syncytium formation
32502	0.011302	87	developmental process
6575	0.011674	18	cellular amino acid derivative metabolic process
46148	0.012147	9	pigment biosynthetic process
31539	0.012147	2	positive regulation of anthocyanin metabolic process
10201	0.012147	2	response to continuous far red light stimulus by the high-irradiance response system
9987	0.012306	294	cellular process
48511	0.013597	7	rhythmic process
7623	0.013597	7	circadian rhythm
31537	0.013945	4	regulation of anthocyanin metabolic process
31325	0.013945	9	positive regulation of cellular metabolic process
9411	0.01661	8	response to UV
51606	0.01709	6	detection of stimulus
48519	0.01709	24	negative regulation of biological process
44255	0.01709	26	cellular lipid metabolic process
9893	0.017596	9	positive regulation of metabolic process
7568	0.019045	9	aging
9788	0.021716	4	negative regulation of abscisic acid mediated signaling pathway
7167	0.021716	10	enzyme linked receptor protein signaling pathway
7169	0.021716	10	transmembrane receptor protein tyrosine kinase signaling pathway
50832	0.021837	11	defense response to fungus
9809	0.021967	5	lignin biosynthetic process
46700	0.021967	5	heterocycle catabolic process
42398	0.021967	14	cellular amino acid derivative biosynthetic process
19748	0.022733	22	secondary metabolic process
65008	0.023092	33	regulation of biological quality
2682	0.023134	6	regulation of immune system process
50776	0.023134	6	regulation of immune response
9311	0.023533	7	oligosaccharide metabolic process
34637	0.023533	14	cellular carbohydrate biosynthetic process
10119	0.024664	5	regulation of stomatal movement
18130	0.024664	11	heterocycle biosynthetic process
31348	0.024664	4	negative regulation of defense response
9112	0.024664	4	nucleobase metabolic process
9113	0.024726	3	purine base biosynthetic process
7166	0.025864	11	cell surface receptor linked signaling pathway
19438	0.027598	14	aromatic compound biosynthetic process
43455	0.027598	5	regulation of secondary metabolic process
9814	0.027598	10	defense response, incompatible interaction
9624	0.029865	7	response to nematode
9629	0.030778	6	response to gravity
40007	0.030957	19	growth
9627	0.030957	5	systemic acquired resistance
9642	0.030957	8	response to light intensity
6066	0.031572	15	alcohol metabolic process
45333	0.031572	7	cellular respiration
15980	0.031572	7	energy derivation by oxidation of organic compounds
15706	0.031572	3	nitrate transport
19852	0.031572	3	L-ascorbic acid metabolic process
19853	0.031572	3	L-ascorbic acid biosynthetic process
5984	0.032605	6	disaccharide metabolic process
9733	0.032882	19	response to auxin stimulus
35468	0.032981	4	positive regulation of signaling pathway
10167	0.032981	4	response to nitrate
43401	0.037375	5	steroid hormone mediated signaling pathway
9063	0.037375	5	cellular amino acid catabolic process
48545	0.037375	5	response to steroid hormone stimulus
9742	0.037375	5	brassinosteroid mediated signaling pathway
71367	0.037375	5	cellular response to brassinosteroid stimulus
71383	0.037375	5	cellular response to steroid hormone stimulus
9631	0.038201	4	cold acclimation
6519	0.038416	28	cellular amino acid and derivative metabolic process
8300	0.038677	3	isoprenoid catabolic process
70298	0.038677	3	negative regulation of two-component signal transduction system (phosphorelay)
2831	0.038677	3	regulation of response to biotic stimulus
16115	0.038677	3	terpenoid catabolic process
10105	0.038677	3	negative regulation of ethylene mediated signaling pathway
16051	0.038706	16	carbohydrate biosynthetic process
9791	0.041246	45	post-embryonic development
46777	0.043189	4	protein amino acid autophosphorylation
5991	0.043189	4	trehalose metabolic process
44248	0.044344	29	cellular catabolic process
9310	0.044344	5	amine catabolic process
6537	0.044344	2	glutamate biosynthetic process
43473	0.044344	2	pigmentation
43476	0.044344	2	pigment accumulation
43478	0.044344	2	pigment accumulation in response to UV light
43479	0.044344	2	pigment accumulation in tissues in response to UV light
43480	0.044344	2	pigment accumulation in tissues
43481	0.044344	2	anthocyanin accumulation in tissues in response to UV light
6624	0.044344	2	vacuolar protein processing
9228	0.044344	2	thiamin biosynthetic process
9942	0.044344	2	longitudinal axis specification
42724	0.044344	2	thiamin and derivative biosynthetic process
6144	0.045862	3	purine base metabolic process
43269	0.045862	3	regulation of ion transport
10647	0.046718	4	positive regulation of cell communication
9581	0.046718	4	detection of external stimulus
10193	0.046718	4	response to ozone
19751	0.047154	5	polyol metabolic process
