# Supplementary material for: Differential Coexpression Analysis Reveals Extensive Rewiring of Arabidopsis Gene Coexpression in Response to Pseudomonas syringae Infection
Source: Sci Rep. 2016 Oct 10;6:35064. doi: 10.1038/srep35064 (PMC5056366; doi:10.1038/srep35064)
Supplement: Supplementary Table S4 [file srep35064-s5.xls]

## Sheet: Table_S4.DEGs
Table S4. DEGs detected using the R package maSigPro.
Gene	Average fold change
AT1G30814	0.75
AT4G25880	0.93
AT1G71695	-0.61
AT5G41480	-0.71
AT5G46240	0.87
AT5G04950	-0.74
AT1G72450	1.07
AT5G61960	0.8
AT2G46620	0.92
AT1G52200	1.21
AT1G04310	1.64
AT4G23670	-0.82
AT4G26240	0.59
AT5G54610	-1.03
AT3G17420	0.77
AT3G08780	0.67
AT1G74000	1.44
AT5G66420	-0.76
AT1G19715	-0.98
AT2G47560	0.69
AT2G06050	0.95
AT4G27400	0.73
AT5G20250	-1.01
AT1G53625	1.1
AT2G26330	-0.89
AT2G02310	1.9
AT5G05340	2.25
AT1G80840	1.96
AT2G17630	0.77
AT5G48545	-1.41
AT2G19190	1.59
AT3G28210	1.57
AT5G21930	-1.59
AT3G54900	-0.62
AT2G05100	-1.39
AT4G02510	-0.61
AT1G06240	-0.8
AT3G01820	0.99
AT2G31865	0.91
AT2G16710	1.04
AT1G65220	0.76
AT4G34200	1.4
AT4G12800	-0.92
AT4G30993	-1.21
AT5G14740	-1.57
AT3G23070	-0.72
AT1G26650	-0.73
AT1G34640	-0.82
AT4G02730	0.59
AT4G25670	1.24
AT3G10320	0.77
AT1G35210	1.01
AT1G10410	0.87
AT3G01970	1.54
AT4G02940	1.1
AT2G40360	0.67
AT5G44020	-1.59
AT1G67590	-0.68
AT1G30530	-0.92
AT1G44130	1.28
AT5G60400	-1.17
AT1G66150	-0.78
AT1G04640	-0.91
AT1G56500	-1.2
AT5G48430	2.74
AT3G44735	-0.94
AT4G33220	-0.88
AT3G32980	0.89
AT5G40730	0.86
AT2G14880	-0.8
AT3G03780	-1.01
AT3G54110	0.68
AT1G77760	1.04
AT3G06150	-0.71
AT3G52750	-1.17
AT2G39725	0.9
AT3G15380	-0.68
AT1G08380	-0.75
AT1G43560	-0.66
AT5G26030	0.6
AT1G07700	-0.7
AT4G01995	-0.75
AT2G21140	-0.98
AT1G44000	-1.2
AT1G04490	0.92
AT1G17500	0.67
AT4G02790	-1.27
AT4G19410	-0.72
AT1G25400	1.25
AT3G58810	0.66
AT3G05640	0.89
AT2G24180	0.83
AT1G56150	-1.22
AT5G26920	2.03
AT2G40340	0.78
AT5G04810	-1.01
AT4G36250	-0.66
AT3G61190	2.06
AT1G70700	1.28
AT3G50840	-0.79
AT4G35100	-1.57
AT4G22580	-0.63
AT5G19940	-1.43
AT5G08240	1.19
AT1G22180	0.94
AT5G17860	0.96
AT1G07130	0.71
AT2G44080	1.15
AT3G04010	0.7
AT1G64355	-1.09
AT5G45110	1.59
AT1G50740	0.67
AT3G11430	1.25
AT1G07350	0.61
AT4G17050	-1.01
AT3G09940	1.26
AT1G19200	1.02
AT4G08460	0.75
AT3G60120	0.65
AT2G45760	1.74
AT4G04640	-1.67
AT5G36925	1.48
AT3G09020	0.82
AT3G51960	0.62
AT3G09520	1
AT1G70230	-0.9
AT1G67510	-0.78
AT2G21280	-0.6
AT1G08230	0.61
AT2G01290	-0.76
AT5G64880	0.8
AT4G38060	0.62
AT4G26950	-0.99
AT5G64840	-0.65
AT4G16260	0.99
AT4G26400	1.16
AT2G15760	2
AT2G37660	-0.93
AT4G39390	0.61
AT3G15530	-0.65
AT2G35780	-0.63
AT5G40950	-1.4
AT3G46620	0.93
AT5G56760	0.65
AT2G31670	-0.63
AT5G07690	-1.08
AT1G02220	1.24
AT2G16400	-0.78
AT1G30360	-1.03
AT1G75280	-0.82
AT3G23810	-0.7
AT3G44300	1.57
AT1G34000	-1.01
AT4G32070	0.63
AT3G04420	0.6
AT3G18050	-1.61
AT1G28520	0.68
AT4G12500	2.87
AT2G23130	-0.68
AT1G63245	0.98
AT1G66180	-0.95
AT1G07790	-0.62
AT3G13610	1.99
AT1G07720	-0.79
AT1G16420	0.8
AT1G32060	-2.43
AT5G25350	1.13
AT4G05180	-1.41
AT1G08540	-0.77
AT5G38900	1.32
AT4G20860	1.82
AT1G01260	0.65
AT4G35480	0.69
AT4G31800	0.76
AT1G16730	-0.61
AT3G52930	0.84
AT3G53120	0.65
AT4G24090	-1.3
AT2G15580	-0.72
AT5G42420	0.66
AT1G04550	-0.83
AT2G42350	0.6
AT2G28710	0.86
AT4G01700	0.81
AT4G10140	0.66
AT3G19030	0.65
AT4G10040	0.75
AT3G04720	0.91
AT1G29470	-0.62
AT1G63880	-0.91
AT3G43540	-1.13
AT3G43270	1.53
AT3G11170	0.91
AT1G72430	-1.36
AT3G01690	-0.94
AT5G49630	-0.79
AT5G56850	-0.69
AT1G09640	0.62
AT1G24090	0.92
AT5G64380	-0.9
AT1G21370	0.7
AT4G14430	0.71
AT4G31780	1.12
AT2G35620	-1.02
AT2G23670	-1.01
AT3G26500	0.77
AT1G07040	0.68
AT3G48720	-1.63
AT4G08685	-0.86
AT3G22060	0.86
AT4G36988	1.62
AT4G05020	0.96
AT1G79270	0.6
AT1G65610	1.3
AT4G37370	0.96
AT1G14130	0.85
AT3G26710	-1.09
AT4G26790	-0.6
AT1G44920	-1.24
AT1G63970	-0.74
AT1G26945	1.05
AT1G15820	-1.58
AT4G18480	-1.57
AT2G47650	0.8
AT4G24810	-0.7
AT3G28920	-0.74
AT3G14930	-0.59
AT3G50480	0.91
AT1G05190	-1.29
AT5G50950	-0.66
AT2G37630	-0.84
AT1G32990	-1.36
AT3G51330	0.88
AT4G24000	1.19
AT2G17420	0.7
AT5G65440	-0.75
AT5G14970	-0.59
AT4G25870	-0.61
AT2G45590	-1.15
AT3G15770	1.12
AT5G03650	-0.85
AT1G20010	-1.85
AT1G54350	-0.7
AT2G21470	0.84
AT2G46520	0.71
AT4G17370	-0.62
AT4G34630	-1.37
AT4G27010	-0.65
AT1G69480	1.35
AT1G71520	0.89
AT1G18390	0.67
AT4G03460	1.03
AT1G28190	1
AT4G11860	0.7
AT4G05100	0.81
AT2G05790	-1.03
AT3G13120	-1.41
AT5G43850	-0.88
AT1G23850	1.27
AT4G39800	-1.55
AT5G20885	-0.78
AT3G63160	-1.88
AT3G17410	0.85
AT1G23170	1.06
AT3G17690	1.05
AT2G42530	-0.6
AT5G24910	0.77
AT3G49780	0.94
AT3G23250	1.57
AT4G04800	0.75
AT1G57560	0.9
AT2G42975	-0.61
AT1G75800	-0.63
AT3G22190	-0.59
AT3G48760	0.63
AT3G30180	-0.62
AT4G01250	1.34
AT5G01210	2.17
AT5G18110	0.62
AT1G34430	-0.75
AT1G06570	0.88
AT3G28070	-1.06
AT4G31350	-0.59
AT2G17740	1.32
AT3G54100	0.64
AT3G45780	-1.11
AT1G67810	1.22
AT3G19710	-1.6
AT2G42600	-0.98
AT4G21850	1.72
AT1G28440	-1.48
AT1G53230	-1.4
AT1G01970	-1.2
AT5G23340	1.43
AT4G37770	1.58
AT4G35110	0.81
AT3G52190	0.76
AT2G43570	1.45
AT5G10300	1.15
AT5G50375	-1.24
AT2G40760	-0.65
AT1G41830	-0.67
AT5G58250	-1.23
AT5G16030	-0.76
AT3G05630	0.68
AT3G27060	-0.71
AT5G52010	-0.69
AT3G12570	0.63
AT4G01850	1.18
AT2G04790	-0.78
AT4G34620	-0.8
AT5G40150	-1.08
AT1G09932	1.53
AT1G15670	1.92
AT1G17840	-1.02
AT1G66970	-1.15
AT4G28080	-1.63
AT1G48000	0.99
AT1G64650	-0.61
AT1G01060	-0.81
AT2G25735	1.39
AT5G43380	0.75
AT5G35480	-1.97
AT2G29320	-0.78
AT4G36900	0.94
AT5G58730	0.78
AT2G47930	-0.76
AT4G30120	-0.9
AT3G62420	0.66
AT1G24440	0.62
AT3G13000	-0.64
AT3G15950	0.78
AT3G02160	1.01
AT2G32150	1.7
AT1G71430	-0.75
AT5G16880	0.86
AT5G41790	-0.7
AT5G46420	-0.89
AT3G14310	-1.47
AT2G18700	0.79
AT3G57450	2.04
AT1G32220	-0.67
AT4G09970	-0.81
AT1G16090	0.68
AT4G16141	-0.74
AT5G55230	-1.47
AT1G10590	0.68
AT1G50900	-1.35
AT2G34300	-0.72
AT5G67370	-1.31
AT2G22990	-1.16
AT1G50480	-0.77
AT3G56170	1.06
AT5G67080	3.07
AT2G22125	-0.91
AT5G11650	0.67
AT5G18570	-0.81
AT3G54640	1.46
AT4G03415	-0.92
AT2G24850	1.25
AT3G63140	-1.64
AT1G70300	0.88
AT5G51640	0.95
AT2G23150	1.04
AT5G09530	1.16
AT5G07340	-0.74
AT1G16080	-1.32
AT4G12980	-1.03
AT1G04940	-0.67
AT5G53940	-0.73
AT3G53190	-0.85
AT2G20260	-1.16
AT4G30960	0.65
AT1G71970	-1.26
AT5G55930	0.88
AT5G21430	-0.65
AT2G45360	1.03
AT1G51780	1.85
AT1G65660	0.61
AT5G42820	0.62
AT1G71500	-1.3
AT3G20790	-0.76
AT2G22760	1.46
AT1G66160	0.67
AT1G70760	-1.5
AT4G16000	1.25
AT1G18300	1.54
AT4G01010	0.88
AT4G39620	-1.24
AT1G06180	0.75
AT3G21240	0.73
AT5G49810	-0.67
AT1G74250	0.61
AT1G73170	-0.68
AT1G22890	0.65
AT2G24090	-0.95
AT3G55980	0.62
AT1G70810	0.81
AT5G37360	-0.77
AT3G20820	-2.04
AT5G24490	-1.91
AT3G46970	-0.95
AT5G01590	-1.11
AT1G34300	0.97
AT5G58375	0.85
AT1G55780	0.69
AT2G35820	-0.77
AT2G26400	1.53
AT4G14210	-0.69
AT4G17090	-0.93
AT5G19010	-0.72
AT5G59970	-0.62
AT4G11890	1.67
AT3G15060	0.69
AT3G57010	1.28
AT5G41610	1.79
AT3G50310	0.74
AT3G28007	1.01
AT1G77660	0.63
AT2G33250	-1.01
AT5G06750	0.62
AT5G59250	-0.96
AT2G47450	-1.71
AT1G48850	1.08
AT2G40113	0.71
AT3G15720	-1.39
AT2G45550	1.77
AT1G73110	-0.68
AT3G57930	-0.81
AT2G33990	-0.6
AT5G39080	-0.82
AT5G57700	-0.63
AT3G17650	-0.67
AT5G05730	1.45
AT4G37930	-1.48
AT1G02750	0.62
AT5G45080	0.78
AT5G58140	-1.03
AT4G30660	-0.78
AT3G48520	2.29
AT2G18420	-2.35
AT4G25390	0.61
AT5G01020	-0.69
AT5G55620	-0.65
AT1G43900	0.71
AT5G47640	-0.85
AT4G26320	0.6
AT1G67840	-0.96
AT3G05910	-1.05
AT1G64660	1.06
AT4G36190	-0.89
AT1G56660	0.81
AT2G44370	1.26
AT1G52315	1.02
AT2G04850	-0.98
AT5G20910	0.7
AT2G32560	-1.09
AT2G29350	1.45
AT3G24150	-0.6
AT1G30757	0.76
AT5G57010	1.02
AT3G25610	0.8
AT1G35680	-0.76
AT3G63170	-0.79
AT3G60600	0.59
AT4G27700	-1.62
AT4G01080	-0.59
AT4G27710	-0.61
AT3G06145	-0.97
AT2G07180	0.67
AT1G32960	1.04
AT4G23740	-0.73
AT3G26090	0.83
AT2G29480	0.6
AT3G63010	0.9
AT4G28290	0.74
AT5G19550	0.98
AT1G55370	-1.2
AT5G06760	1.17
AT3G21530	0.67
AT1G69730	-0.78
AT2G35760	-1.54
AT2G39420	1.2
AT5G46800	-0.73
AT1G64510	-1.22
AT3G21760	-0.72
AT4G34230	0.9
AT1G72180	-0.85
AT1G15920	0.69
AT1G78020	-0.82
AT2G40840	-1.02
AT4G09650	-1.5
AT3G25250	1.88
AT5G66920	-0.85
AT1G28050	0.71
AT1G21600	-1.23
AT5G64810	2.03
AT4G12380	-0.7
AT5G21222	-1.14
AT4G25030	1.52
AT1G56140	0.88
AT3G21520	1.1
AT2G25890	-0.59
AT1G32460	0.7
AT4G35760	-1.33
AT4G26470	0.96
AT2G22860	0.75
AT1G14150	-0.59
AT4G17810	-0.95
AT2G40150	-0.67
AT1G52590	-0.83
AT1G33810	-0.59
AT5G26600	0.65
AT3G56630	-0.64
AT1G14720	-0.88
AT2G15290	-0.65
AT3G49620	1.83
AT5G16910	0.81
AT3G17930	-1.1
AT4G17740	-0.65
AT3G51510	-1.55
AT5G41760	-0.71
AT3G48180	0.77
AT5G43450	0.89
AT4G33430	0.87
AT1G74100	1.04
AT3G24810	0.76
AT1G12900	-1.98
AT2G39200	2.57
AT1G19150	-2.44
AT4G31040	-0.7
AT1G45010	-0.66
AT3G54890	-1.38
AT4G00430	0.82
AT2G28085	0.95
AT1G30700	3.31
AT5G62570	0.88
AT5G23280	-0.96
AT5G17760	0.79
AT4G32410	-0.71
AT2G25200	-1.2
AT1G07050	-0.94
AT5G11450	-0.61
AT3G10840	-1.11
AT5G12880	0.77
AT2G47950	2.79
AT3G28580	0.84
AT3G02380	-1.09
AT2G29180	-0.88
AT2G41250	-0.6
AT4G01130	-0.79
AT4G31550	0.79
AT5G11610	-0.71
AT1G80030	-0.97
AT1G45145	0.75
AT3G43720	-1.07
AT4G05010	0.94
AT2G45180	-3.35
AT1G05100	1.76
AT3G15500	2.81
AT1G72940	2.59
AT3G05120	-1.03
AT4G12570	0.59
AT5G08620	0.83
AT1G76100	-1.67
AT1G73530	0.63
AT2G26250	-1.14
AT3G15190	-1.21
AT2G45340	-0.87
AT1G55160	-0.61
AT2G15970	-1.07
AT1G23020	-0.72
AT2G37450	-0.94
AT4G02130	-1.02
AT2G29670	0.77
AT1G67330	-0.62
AT3G59780	-1.52
AT5G05170	-0.63
AT5G12250	-0.99
AT4G18205	-1.1
AT2G34500	2.27
AT4G24750	-0.94
AT1G48030	-1.05
AT5G40760	0.66
AT2G30570	-1.35
AT3G16290	-0.72
AT4G00165	-1.23
AT1G55610	1.28
AT3G63410	-1.45
AT1G07400	1.04
AT1G44170	0.74
AT3G25890	1.38
AT5G01740	-0.66
AT3G02660	-0.64
AT3G19800	-1.14
AT1G05575	0.91
AT1G75220	0.99
AT5G57060	0.61
AT1G61810	1.26
AT1G80590	1.72
AT3G54400	-1
AT5G51110	-1.25
AT4G33050	1.29
AT5G57550	-1.9
AT5G43580	2.03
AT2G47590	-1.08
AT1G69790	1
AT5G65207	0.72
AT2G20725	-0.78
AT2G37940	0.77
AT5G13640	-0.68
AT1G64610	1.61
AT5G58960	-0.6
AT3G10270	-0.78
AT4G05090	-1.18
AT2G15780	0.63
AT5G13000	-0.97
AT4G16400	-0.64
AT5G44390	0.83
AT5G13800	0.91
AT3G08010	-1.09
AT4G09460	0.77
AT1G15350	0.98
AT1G32520	-0.96
AT3G47650	-0.99
AT5G12860	-0.67
AT4G15430	-0.62
AT5G05750	0.66
AT1G51570	-1.02
AT2G30790	-0.91
AT1G04680	-0.81
AT3G52800	0.59
AT1G24040	-0.75
AT1G61120	1.43
AT1G69160	-0.61
AT3G09220	0.76
AT5G45680	-1.61
AT3G06500	1.38
AT2G46450	-0.7
AT1G19850	0.82
AT5G67150	-0.77
AT2G40490	-0.73
AT3G10815	1.09
AT5G38290	-0.75
AT4G26080	1.11
AT2G30400	0.98
AT5G13420	0.99
AT1G78850	0.84
AT1G12230	-0.66
AT3G57550	1.6
AT1G23650	0.99
AT3G18490	-1.38
AT4G17340	-0.83
AT3G08600	-1.35
AT1G18060	-1.5
AT3G51520	-0.62
AT4G20380	0.94
AT5G05520	0.61
AT1G53320	0.71
AT4G21960	-0.62
AT3G52430	1.54
AT1G17220	-1.43
AT2G25460	1.54
AT3G11670	-0.88
AT1G19960	-1.82
AT3G19720	-0.87
AT5G13310	0.86
AT5G10695	0.64
AT1G78100	-1.04
AT2G34310	-0.76
AT1G15380	1.58
AT4G37150	1.07
AT5G33280	-0.9
AT1G01610	-0.83
AT1G74030	0.89
AT3G02250	-0.75
AT4G39710	-1.15
AT3G01810	-0.63
AT2G28605	-1.36
AT5G01830	1.17
AT3G27050	0.59
AT5G05690	-1.22
AT3G20230	-0.88
AT4G23680	0.67
AT3G55800	-2.14
AT1G74210	-0.59
AT3G16460	0.92
AT1G74730	-1.11
AT1G61360	0.71
AT5G13410	-0.83
AT1G21270	-0.83
AT1G80610	1.13
AT2G06520	-1.63
AT5G22800	-1.18
AT3G02240	0.62
AT4G36780	1.03
AT5G56860	-0.61
AT5G42240	-1.01
AT1G75680	-1
AT5G55210	-0.67
AT4G39210	-0.82
AT3G51480	-0.61
AT3G52500	-1.08
AT4G23820	-1.67
AT3G48870	0.72
AT1G07440	-1.26
AT3G60420	1.48
AT3G09950	1.52
AT5G24010	-0.98
AT3G04940	-1.03
AT1G03850	1.27
AT3G43800	-1.37
AT5G49020	-0.85
AT5G51830	1.28
AT5G57345	-0.9
AT2G01800	0.87
AT1G60420	0.69
AT1G23560	1.67
AT4G24380	0.66
AT5G35735	1.04
AT2G35800	-0.8
AT2G25420	-0.6
AT5G04490	-1.05
AT5G10820	0.65
AT1G21410	0.7
AT1G03106	0.83
AT1G29980	-0.78
AT5G22270	1.2
AT4G38400	-0.61
AT3G58990	-1.79
AT3G47540	2.65
AT4G39730	-0.7
AT5G39670	0.98
AT1G69930	2.69
AT4G24520	0.61
AT1G13390	0.93
AT1G49130	-0.86
AT3G23240	0.64
AT4G17250	0.65
AT5G10150	-1.1
AT3G03710	-1.01
AT5G49665	0.95
AT1G01720	1.11
AT5G10560	-1.16
AT1G30850	2.74
AT4G01895	0.71
AT1G29930	-1.23
AT3G05900	-1.11
AT4G23130	-0.76
AT5G57150	1.02
AT1G51110	-0.66
AT5G02160	-0.67
AT2G26730	-0.77
AT5G10390	-0.86
AT4G38860	-1.26
AT2G16460	0.6
AT5G43910	0.86
AT2G14290	1.13
AT2G25270	-0.68
AT4G23550	2.17
AT5G43650	0.82
AT3G22160	1.47
AT3G25910	0.98
AT3G09260	1.12
AT1G12250	-1.01
AT3G52150	-1.26
AT5G05480	-0.6
AT2G38250	1.08
AT3G48040	-0.64
AT4G21830	2.8
AT4G23180	-0.81
AT5G23920	-1.75
AT4G17230	1.07
AT1G24170	-0.85
AT2G05070	-1.58
AT1G12090	-1.66
AT4G39580	0.75
AT5G54600	-1.06
AT1G75820	-1.15
AT2G02370	0.76
AT2G46250	-0.77
AT5G05830	-0.85
AT5G40210	0.77
AT4G17650	0.7
AT5G54180	-0.65
AT4G36040	1.12
AT5G34930	0.92
AT2G47000	1.28
AT2G34600	1.38
AT5G14200	-1.25
AT5G60780	0.69
AT5G47880	0.65
AT5G26570	-1.03
AT5G04440	-0.85
AT1G68820	0.62
AT3G26570	-1.41
AT2G42320	-1.65
AT4G10300	-0.79
AT2G47940	-0.62
AT3G07090	0.63
AT5G67385	-1.46
AT3G25870	0.62
AT4G32260	-1.13
AT2G15490	0.95
AT5G10625	1.55
AT5G58970	-0.68
AT3G09860	-0.98
AT3G59280	0.69
AT4G14400	-2.43
AT1G61900	-0.61
AT1G09970	0.79
AT5G62790	-0.82
AT5G08139	0.63
AT1G70730	-0.59
AT1G43245	0.83
AT5G57630	1.23
AT2G38240	1.81
AT2G35810	-0.71
AT5G57030	-1.5
AT3G46580	-0.62
AT2G21370	-0.64
AT1G47250	0.62
AT3G15760	0.78
AT1G65240	0.62
AT4G19970	0.64
AT1G74360	1.1
AT1G01560	0.91
AT5G65840	-0.7
AT5G02490	0.59
AT4G37800	-2.4
AT4G30110	-1.27
AT1G57770	-0.67
AT5G18940	0.7
AT4G24770	-1.15
AT2G27960	-0.6
AT3G47340	1.26
AT3G08580	0.69
AT2G21640	1.29
AT4G39980	0.97
AT1G45207	-0.67
AT3G04060	1.47
AT1G29330	1.15
AT5G44790	0.66
AT3G54850	0.72
AT2G34430	-1.33
AT3G50440	-0.81
AT5G65360	-0.84
AT2G18170	0.92
AT2G43620	1.94
AT4G19420	-0.88
AT3G19615	0.61
AT5G09320	-0.73
AT5G65760	-0.59
AT1G32640	0.73
AT4G28300	0.68
AT5G53360	0.81
AT5G43270	-0.59
AT2G38290	0.96
AT3G07350	0.98
AT4G33580	-0.83
AT4G18430	1.03
AT5G40910	-0.65
AT2G19310	-1.08
AT5G62350	-0.81
AT2G40890	0.59
AT5G39830	-0.77
AT3G13380	1.33
AT5G27360	0.69
AT2G24280	-1.36
AT4G29680	-0.63
AT5G48655	0.72
AT1G51805	-1.56
AT4G33010	-2.05
AT4G36530	-1
AT1G51760	1.68
AT3G49530	0.69
AT5G25260	1.72
AT5G23760	-0.66
AT3G21060	-0.61
AT4G39780	1.46
AT4G28660	-1.82
AT4G28270	-0.74
AT4G11170	1.1
AT2G26640	-0.78
AT2G35410	-0.91
AT4G36640	0.78
AT5G57800	-0.68
AT1G45230	-0.95
AT4G01535	1.02
AT1G62750	-1.53
AT1G65490	-1.1
AT3G02730	-1.68
AT3G27230	-0.94
AT2G21960	-0.72
AT1G68765	0.91
AT5G11330	-0.91
AT1G63840	1.4
AT5G39610	1.92
AT1G29700	-0.82
AT1G68190	-0.68
AT5G27290	-1.08
AT4G23190	0.74
AT5G17450	0.96
AT4G30580	-0.79
AT2G30020	0.6
AT1G54100	0.95
AT1G56430	-0.92
AT4G34710	1.43
AT2G43510	1.27
AT3G46700	0.75
AT3G01500	-1.41
AT2G02795	-1.49
AT2G41950	-0.74
AT3G29670	-0.71
AT3G49140	-0.73
AT1G18480	0.72
AT1G31190	-0.71
AT3G19180	-0.66
AT3G15356	0.62
AT4G20760	-0.64
AT1G78630	-0.87
AT4G36950	2.53
AT1G14870	1.69
AT1G34420	0.88
AT2G47440	-1.34
AT4G37200	-0.73
AT3G26060	-1.43
AT4G18230	-0.64
AT5G26930	0.7
AT2G17860	0.67
AT5G64130	0.64
AT5G42940	0.93
AT1G74470	-1.37
AT3G57950	1.45
AT1G72480	-1
AT2G43030	-1.46
AT3G15840	-0.73
AT3G01660	-1.61
AT5G55700	0.68
AT5G03120	-0.62
AT4G21500	0.69
AT1G09940	1.62
AT2G04030	-0.67
AT4G14390	-0.93
AT2G39030	0.96
AT3G48580	0.93
AT4G38940	0.77
AT5G63700	-0.67
AT5G41080	0.74
AT1G58200	0.61
AT1G51500	-1.18
AT3G49250	-0.8
AT4G25070	0.59
AT3G23110	-0.65
AT5G58290	0.7
AT3G61630	1.17
AT4G15510	-1.32
AT5G53120	0.91
AT5G17670	-1.11
AT2G45980	0.67
AT2G20030	0.59
AT1G06520	0.83
AT1G69700	-0.94
AT3G57390	0.93
AT3G27160	-1.16
AT5G64230	0.88
AT3G23920	0.73
AT1G51060	-0.78
AT5G12150	-1.11
AT3G01480	-1.12
AT1G06680	-1.7
AT5G62840	-0.97
AT2G12550	0.69
AT1G09750	-0.75
AT5G57100	-0.69
AT1G21500	-1.65
AT1G18170	-0.99
AT3G51660	1.48
AT3G09960	0.82
AT1G29660	-2.06
AT1G31920	-0.64
AT4G14360	-0.65
AT5G54270	-0.88
AT2G04039	-0.98
AT3G22370	1.26
AT5G01790	-0.66
AT5G27520	1.68
AT5G27350	1.18
AT5G17650	0.61
AT2G18690	1.01
AT1G01340	1.34
AT1G30620	1.76
AT5G60300	0.74
AT2G03780	1.18
AT5G25240	-1.3
AT5G64370	0.65
AT3G28600	0.79
AT2G44210	-0.65
AT4G28050	-0.61
AT4G19170	-2.46
AT3G16785	0.62
AT3G48780	1.21
AT1G20020	-1.21
AT2G04420	-2.52
AT5G57510	2.03
AT2G04810	-0.74
AT3G07540	-0.73
AT5G63420	-0.8
AT3G59220	-0.59
AT5G63310	-0.73
AT5G18140	-0.66
AT2G14560	-1.15
AT1G01080	-1.43
AT5G43310	-0.62
AT4G24310	0.61
AT3G19970	1.48
AT4G01690	-0.59
AT3G11700	-0.62
AT3G03480	1.04
AT4G31390	-0.67
AT2G22880	1.05
AT5G50760	1.29
AT5G13630	-1.82
AT3G14060	1.91
AT4G01310	-1.42
AT1G69410	1.25
AT4G02380	2.58
AT5G13120	-0.61
AT1G69900	0.64
AT3G53700	-0.78
AT2G43320	1.72
AT1G27760	0.68
AT3G13310	0.66
AT2G41640	1
AT2G26340	-1.12
AT5G06690	-1.64
AT3G19370	-0.77
AT1G80260	-0.6
AT5G60050	-0.74
AT4G16760	0.83
AT4G09350	-1.19
AT1G67700	-1.17
AT5G64660	1.08
AT3G63110	-0.69
AT5G41761	-0.64
AT4G02920	-1.04
AT1G72680	0.64
AT1G61340	1.38
AT5G67480	0.95
AT2G31955	0.6
AT4G34760	-0.63
AT1G65070	-0.79
AT1G29195	0.84
AT3G54210	-1.09
AT2G25000	-1.18
AT5G62630	-0.59
AT5G17170	-1.3
AT2G01735	-1.5
AT1G72620	-0.87
AT3G06430	-1.1
AT1G49750	-1.5
AT5G07440	1.14
AT5G53970	1.01
AT3G59900	0.63
AT2G01180	0.73
AT5G54490	0.62
AT4G15545	-0.93
AT5G48410	1.6
AT3G27415	0.89
AT2G29950	0.61
AT4G17600	-1.28
AT5G65480	-0.79
AT2G32180	-0.87
AT4G12490	2.27
AT2G18090	1.1
AT1G71697	1.13
AT4G13395	0.96
AT4G38460	-0.67
AT4G35600	1.02
AT4G36010	1.75
AT3G26080	-0.74
AT4G32340	-0.83
AT4G19985	-1.15
AT3G57240	-0.9
AT3G52380	-1.05
AT3G16150	1.19
AT3G16250	-0.63
AT4G29080	-0.59
AT4G37390	1.72
AT2G30695	-0.65
AT5G23890	-0.6
AT1G51400	-1.92
AT5G65810	-0.64
AT1G64720	-0.67
AT1G70890	-0.67
AT1G44350	1.59
AT1G74950	1.39
AT1G01430	-1.89
AT2G25080	-0.69
AT5G14660	-0.63
AT1G76590	1.43
AT2G37080	-0.71
AT4G17770	-0.84
AT4G00490	-1.05
AT1G28960	0.89
AT3G29250	1.06
AT1G53730	-1.4
AT3G52470	0.87
AT3G62260	0.99
AT5G17870	-1.58
AT1G66980	-0.82
AT2G30140	1.17
AT3G09570	0.61
AT5G53580	-1.06
AT2G24270	-1.29
AT5G36700	-1.47
AT4G20170	-0.62
AT3G25780	2.03
AT1G64780	-1.18
AT1G51800	1.77
AT5G49660	-0.66
AT3G61890	1.14
AT1G49200	-1
AT4G34588	1.17
AT5G46780	0.72
AT4G26270	0.67
AT5G52820	0.68
AT4G27730	-0.73
AT3G62110	-0.71
AT1G69840	0.62
AT4G01550	0.86
AT5G42480	-0.68
AT3G17860	0.6
AT2G03120	-0.79
AT1G61520	-0.95
AT2G28400	1.03
AT2G42590	-0.7
AT1G15110	0.76
AT5G13550	0.61
AT5G63850	0.8
AT3G48390	0.59
AT4G12030	-1.33
AT4G12830	-1.09
AT3G02520	0.86
AT5G13820	1.8
AT4G02220	0.78
AT1G80110	2.52
AT3G61080	-0.6
AT5G52970	-0.85
AT5G58210	0.78
AT3G45850	-0.63
AT5G16710	-0.91
AT4G24990	0.78
AT1G29640	1.11
AT1G60610	0.88
AT1G43670	-0.8
AT4G22470	1.86
AT1G31420	-1.43
AT4G21440	0.77
AT3G18773	-0.75
AT5G58350	1.19
AT3G18280	0.7
AT1G17020	0.75
AT5G13080	2.71
AT4G32330	-1.13
AT1G80300	1.99
AT1G01420	-1.08
AT3G62590	0.94
AT2G04700	-0.63
AT1G32070	-0.86
AT1G76980	0.9
AT4G01570	-0.59
AT1G05590	-0.98
AT1G63800	-1.18
AT4G27860	1.04
AT5G14480	0.67
AT1G74880	-0.76
AT3G18440	0.81
AT4G22570	-1.04
AT1G19835	-0.94
AT5G24080	1.28
AT2G21170	-0.65
AT1G30720	0.89
AT3G48640	0.71
AT1G56220	-1.4
AT1G66840	-0.91
AT4G23940	-0.95
AT2G13690	-0.79
AT5G05600	0.81
AT5G47120	0.75
AT2G39190	-0.92
AT5G67340	1.47
AT5G07240	-0.85
AT5G08470	-0.69
AT5G15210	-0.67
AT4G15440	-0.99
AT3G19580	0.93
AT1G02660	0.86
AT3G04260	-0.88
AT3G01650	0.7
AT2G44920	-0.79
AT4G02360	1.08
AT1G77370	0.6
AT3G56370	-0.88
AT1G07280	-0.98
AT3G28130	-0.66
AT5G36120	-1.12
AT5G52760	0.73
AT3G02060	-0.59
AT2G31570	0.77
AT5G25930	1.01
AT1G61470	0.6
AT3G07670	-0.84
AT3G46510	0.61
AT1G31800	-1.1
AT5G47200	0.68
AT3G10020	-0.96
AT1G28480	1.43
AT4G39890	0.81
AT1G73810	0.94
AT5G09800	0.91
AT1G14790	-0.69
AT3G26650	-0.96
AT3G55880	0.88
AT3G54150	0.8
AT2G40230	-1.1
AT3G13062	-0.83
AT5G28510	0.66
AT3G25530	-1.21
AT5G24314	-1.53
AT3G01900	1.46
AT1G79720	-1.22
AT4G26200	1.3
AT4G08290	1.22
AT3G19540	-0.59
AT2G36580	0.87
AT1G32920	1.52
AT5G01090	-0.92
AT5G02020	1.61
AT5G03630	0.8
AT1G74070	-1.35
AT3G47960	0.85
AT5G58330	-1.06
AT1G29290	1.26
AT5G05580	-0.79
AT5G55220	-0.59
AT3G60370	-0.91
AT3G01830	0.84
AT3G47500	-0.81
AT1G80380	-1.1
AT1G48320	1.03
AT1G72820	-0.69
AT3G15518	1.77
AT4G27410	2.35
AT2G28200	1.08
AT1G14330	1.04
AT2G14890	-1.15
AT3G28040	-1.93
AT2G38870	1.6
AT4G35450	-0.7
AT3G02360	0.85
AT5G52780	-1.77
AT5G64620	-1.39
AT3G04310	-0.7
AT3G50685	-1.64
AT5G45950	-0.59
AT2G17130	0.6
AT5G44910	0.97
AT1G68660	-1.07
AT4G12790	0.93
AT1G34670	-0.64
AT4G00740	-0.88
AT4G17730	0.74
AT2G05910	1.53
AT1G30135	1.63
AT1G75900	-1.46
AT1G65010	-1.12
AT3G48730	-1.01
AT1G02500	0.67
AT1G43910	2.05
AT3G54620	0.82
AT4G28740	-1.21
AT4G34920	-0.64
AT5G02860	-0.69
AT5G59820	1.19
AT4G12480	1.45
AT5G48970	0.59
AT5G58930	-0.71
AT3G53720	1.48
AT5G57850	-0.71
AT5G57910	0.99
AT5G16550	-0.6
AT3G25290	0.79
AT4G30825	-0.59
AT1G53920	0.8
AT5G42760	-0.59
AT3G21700	1.85
AT4G33500	-0.65
AT1G77090	-1.3
AT5G15450	-0.7
AT2G33530	-0.98
AT1G06460	-1.01
AT1G07630	0.77
AT2G17300	-0.59
AT4G14630	1.67
AT3G26720	-0.85
AT1G36390	-0.62
AT1G59740	1.01
AT2G40820	0.59
AT5G24030	0.81
AT3G09540	-0.81
AT3G20350	-0.72
AT1G29970	0.71
AT5G05100	1.14
AT3G04210	-0.72
AT3G49720	-0.96
AT1G65380	-0.74
AT3G13320	0.59
AT3G23700	-1.38
AT1G25440	-1.48
AT2G33450	-0.89
AT5G48830	-0.64
AT4G34190	-1.33
AT3G13950	2.07
AT1G02360	1.28
AT1G51620	1.33
AT3G09035	-0.69
AT4G37990	2.98
AT1G21250	-0.89
AT5G11420	-1.52
AT1G21050	-0.79
AT4G10120	-1.02
AT1G09340	-1.03
AT2G24600	-0.6
AT2G42770	-0.63
AT1G08930	0.6
AT3G21295	0.63
AT4G25690	1.14
AT2G27690	1.28
AT3G25900	0.97
AT4G34890	0.72
AT5G22640	-1.14
AT2G13360	-1.64
AT1G72610	-1.62
AT2G28310	-0.7
AT1G08880	-0.61
AT1G07430	0.88
AT3G23120	-1.02
AT4G14930	0.65
AT1G17340	0.69
AT3G08920	-1.29
AT2G38170	-0.73
AT1G14920	-0.93
AT1G07650	-0.61
AT2G44280	0.91
AT4G34290	-0.74
AT2G18790	-0.65
AT2G17972	-0.98
AT1G61820	1.8
AT1G22410	0.59
AT1G65730	1.49
AT1G24140	0.66
AT1G47510	1.55
AT2G33390	0.59
AT2G21780	1.04
AT4G38430	-1.58
AT5G64580	-0.59
AT4G13770	-1.79
AT3G14440	0.88
AT1G74710	0.99
AT5G15190	0.79
AT5G32450	-1.08
AT5G53500	-1.25
AT5G51020	-0.71
AT3G62550	-1.03
AT1G70280	-1.14
AT3G27690	-0.77
AT2G22330	0.87
AT1G19450	-1.25
AT2G17230	-1.27
AT2G46400	1.47
AT2G41660	0.79
AT4G20830	1.4
AT2G20010	0.96
AT4G32480	1.08
AT1G22400	1.29
AT3G55260	-0.72
AT1G66760	1.27
AT2G17695	-1.54
AT5G52100	-0.75
AT2G15830	0.86
AT3G01290	0.88
AT3G02140	1.43
AT1G79900	1.01
AT1G42990	0.71
AT1G60730	1.52
AT2G36230	-0.79
AT1G36320	-0.65
AT3G05290	0.72
AT1G29340	0.69
AT4G26850	-0.81
AT4G25050	-1.44
AT5G03030	0.89
AT5G39580	1.9
AT1G61770	0.59
AT5G18670	-1.17
AT3G09210	-0.78
AT1G14030	-0.75
AT2G32190	0.85
AT5G11790	-0.96
AT1G54030	1.05
AT3G09980	-0.81
AT1G01480	1.92
AT5G56040	-0.98
AT3G12760	0.6
AT3G10940	-1.1
AT2G31790	-1.09
AT4G17900	1.02
AT4G20130	-0.74
AT1G14540	1.76
AT5G51550	-2.01
AT4G01800	-1.04
AT5G19140	-0.98
AT4G18160	0.74
AT1G29530	-0.82
AT2G41905	0.71
AT3G60690	0.62
AT4G30950	-0.69
AT1G74020	1.42
AT5G60280	0.94
AT2G27590	-0.69
AT1G05340	1.44
AT1G02170	0.61
AT5G44130	-1.05
AT4G09010	-0.93
AT1G68620	1.7
AT3G45980	-0.86
AT4G23060	0.86
AT1G08110	-0.59
AT2G27290	-0.9
AT5G45900	0.76
AT3G63490	-0.9
AT5G64470	-0.81
AT1G27650	0.7
AT5G30510	-1.08
AT2G41780	0.65
AT4G13830	-0.83
AT2G10560	1.15
AT1G48420	-0.75
AT1G62780	-0.62
AT1G62330	-0.84
AT5G05190	1.26
AT3G01420	0.91
AT3G08760	1.14
AT3G14220	-0.75
AT5G23120	-1.22
AT2G21510	0.59
AT1G16750	-0.72
AT5G04410	0.62
AT4G23700	2.36
AT4G31770	0.61
AT5G66570	-1.57
AT5G62020	1.65
AT2G46510	1.46
AT4G32800	-1.11
AT1G73655	-1.23
AT4G16340	-0.64
AT5G38895	0.99
AT5G24290	0.84
AT1G26560	-1.1
AT1G58030	0.78
AT5G24090	1.19
AT5G04140	-1.55
AT3G14420	-1.7
AT3G50790	-0.8
AT2G33255	-0.99
AT1G22570	0.88
AT5G47130	0.67
AT2G44670	-1.2
AT3G55250	-1.05
AT3G46690	1.38
AT3G49340	0.81
AT4G04830	-1.03
AT3G04140	-1.36
AT1G31885	0.6
AT3G46640	0.83
AT3G17668	-0.8
AT3G54420	0.8
AT1G76600	1.03
AT2G43710	-0.7
AT2G18160	-1.12
AT2G35730	1.85
AT2G29510	-1.11
AT2G39750	-0.6
AT5G40580	0.66
AT2G47190	1.81
AT3G30300	-0.8
AT1G23040	1.01
AT3G26960	-0.84
AT5G62150	2.5
AT4G04750	-0.97
AT2G27385	-0.79
AT3G11820	0.68
AT4G13790	0.79
AT2G45570	2.04
AT5G15770	-1.04
AT5G22920	-0.94
AT1G71100	1.46
AT2G41480	-0.78
AT4G13780	0.59
AT2G27500	1.76
AT5G12900	-0.72
AT1G29670	-0.95
AT5G59490	0.8
AT4G28085	0.7
AT1G54000	0.65
AT2G02860	0.71
AT2G29630	-1.56
AT4G29060	-1.59
AT1G80630	-0.74
AT1G53560	0.86
AT3G46540	-1.05
AT4G13980	0.73
AT5G18660	-1.67
AT3G44880	0.71
AT4G03400	-0.6
AT4G14040	-1.74
AT3G17210	-0.82
AT2G27310	1.17
AT5G67030	-0.9
AT5G39520	1.2
AT5G66070	0.75
AT3G44020	-0.83
AT1G04870	0.67
AT3G32930	-1.15
AT3G59350	0.66
AT3G44860	1.79
AT1G65860	-0.86
AT4G04620	0.68
AT5G54930	0.76
AT5G52540	-0.65
AT2G27040	-0.68
AT5G51720	-0.78
AT3G48200	-1.93
AT5G14320	-1.03
AT5G01920	-0.86
AT3G07370	0.62
AT3G28460	-0.78
AT5G14420	0.86
AT1G01010	0.72
AT5G58380	0.59
AT2G24150	-1.02
AT1G79510	-0.64
AT5G06060	-1.16
AT3G55630	-0.98
AT4G35840	0.66
AT4G38220	-0.7
AT3G19910	0.77
AT4G24540	-0.74
AT5G49740	-0.83
AT2G48070	-0.78
AT3G15480	-0.89
AT1G74520	-0.81
AT3G19020	1.15
AT1G19180	1.96
AT1G19800	-0.66
AT5G46110	-1.24
AT3G10800	0.64
AT1G72640	-0.72
AT2G35930	1.42
AT3G10420	0.87
AT3G06510	-0.89
AT5G18490	1.02
AT1G27480	-1.72
AT1G73080	1.18
AT5G20935	-0.63
AT4G04890	-0.75
AT2G34860	-1.09
AT5G22530	1.29
AT2G30040	1.37
AT1G70690	1.4
AT5G43750	-1.02
AT1G26210	-1.73
AT1G05000	0.91
AT5G12950	-0.65
AT5G49360	-0.95
AT1G21450	0.76
AT3G12630	0.84
AT4G00880	-0.7
AT4G31310	-0.79
AT3G25920	-0.68
AT1G55360	-1.39
AT4G35490	0.63
AT4G26910	0.82
AT5G57900	1.12
AT3G02870	-0.98
AT1G76070	2.32
AT3G12950	-0.77
AT5G63180	-0.83
AT5G19855	0.78
AT4G12410	0.68
AT4G03420	0.79
AT5G59950	0.62
AT1G52890	2.86
AT4G14440	-0.91
AT3G25760	0.59
AT3G46550	-0.81
AT5G42100	-1.72
AT1G17050	-0.83
AT4G13840	-1.43
AT1G10700	1.23
AT1G80440	0.75
AT5G52050	0.64
AT5G49030	-0.91
AT5G07580	-1.49
AT5G17350	0.59
AT2G06255	1.42
AT2G23810	1.4
AT1G61610	0.77
AT2G32130	0.61
AT1G26761	-1.93
AT5G42380	0.75
AT4G28140	1.11
AT3G29320	-0.69
AT3G47430	-1.35
AT3G55150	0.91
AT5G23310	-0.73
AT1G61110	0.78
AT2G32645	-0.91
AT2G23390	-0.75
AT1G66580	1.37
AT3G06350	1.06
AT1G72770	0.62
AT1G74970	-1.01
AT4G26050	0.78
AT2G01860	-1.09
AT5G38410	-1.33
AT2G31305	0.67
AT1G11350	-0.78
AT1G76560	0.76
AT1G22690	-0.97
AT1G69600	0.83
AT5G24110	0.7
AT5G35580	1.06
AT1G53800	-1.13
AT1G13420	0.63
AT5G38510	-1.15
AT4G25080	-1.84
AT1G10340	0.91
AT2G20562	0.98
AT4G16860	0.71
AT4G06744	1.09
AT5G14910	-1.27
AT4G27440	-1.77
AT5G45380	-0.66
AT1G68150	0.76
AT1G10470	-0.76
AT5G64410	-0.92
AT4G15610	1.11
AT4G02880	0.72
AT1G32870	1.19
AT2G23320	1.44
AT3G56710	0.76
AT5G13330	1.64
AT5G13400	-1.1
AT2G15050	-0.95
AT1G72090	-0.66
AT5G47190	-0.89
AT5G15490	0.75
AT2G31840	-0.62
AT3G57190	-0.97
AT4G00370	-1.06
AT2G20230	-0.67
AT2G17840	0.61
AT1G03870	-2.22
AT2G43590	1.11
AT5G47240	1.17
AT1G33040	-0.88
AT5G20050	0.59
AT4G34980	-1.86
AT1G35710	-0.72
AT4G26555	-0.64
AT5G62890	-1.05
AT5G47630	-0.59
AT5G26820	-1.11
AT5G11200	0.62
AT1G20650	-0.89
AT2G27920	-0.74
AT5G20600	0.62
AT5G14370	-0.64
AT5G67360	-1.23
AT2G42780	0.68
AT3G06890	1.67
AT3G26020	0.96
AT1G72890	0.69
AT4G26530	-1.7
AT3G02230	0.78
AT1G42550	-1.63
AT3G61870	-1.27
AT1G74340	0.64
AT1G47056	0.68
AT2G38940	0.88
AT5G55120	0.77
AT3G07970	0.75
AT3G59870	-0.74
AT2G43400	-0.8
AT4G37290	1.16
AT1G75730	-0.6
AT4G27800	-0.75
AT5G61900	0.92
AT5G18270	1.3
AT3G15360	-1.14
AT3G14990	0.77
AT4G27600	-0.61
AT4G15417	1.32
AT1G22630	-2.14
AT4G24930	-0.71
AT5G16715	-0.79
AT1G03660	0.61
AT1G55910	-0.67
AT1G07500	1.35
AT1G64180	-0.6
AT5G44520	-1.07
AT5G50180	-0.85
AT5G49520	0.65
AT1G18810	-0.98
AT1G10585	1.41
AT2G27430	0.68
AT1G09815	0.63
AT3G22420	-0.62
AT1G51790	0.67
AT5G15410	-0.96
AT2G26530	1.4
AT4G27430	-0.75
AT5G13180	0.84
AT1G50640	1.37
AT3G20670	-0.7
AT5G27600	0.67
AT2G03550	-1.36
AT1G69420	-0.89
AT3G21055	-1.84
AT2G39850	-0.69
AT5G13320	1.4
AT4G15540	-0.84
AT4G30720	-0.73
AT1G60230	-0.62
AT2G33270	-1.1
AT4G18060	-0.67
AT4G01360	1.33
AT1G78080	0.72
AT4G26990	0.63
AT1G32470	-1.77
AT3G02050	-0.91
AT2G02060	1.08
AT1G21560	-0.9
AT3G62630	-0.59
AT3G10985	1.94
AT1G25500	1.18
AT1G75000	0.78
AT1G64980	-0.94
AT1G77210	-0.6
AT3G47480	0.84
AT4G25910	-0.95
AT4G17670	1.01
AT5G23540	0.68
AT1G23740	-1.57
AT3G52070	-0.61
AT2G28740	-0.8
AT1G49990	-0.62
AT5G23750	-0.71
AT4G28550	0.85
AT4G11655	0.67
AT5G03210	2.51
AT3G13870	0.6
AT1G22850	-1.03
AT5G59480	0.7
AT1G51080	-0.65
AT2G39390	0.78
AT4G09900	-0.76
AT4G19810	1.1
AT1G56300	1.43
AT1G73470	-0.79
AT4G24780	-0.92
AT5G02830	-1.22
AT1G24145	0.66
AT3G17040	-0.92
AT4G12900	-0.68
AT2G29720	0.64
AT1G24450	-0.76
AT2G03340	-0.68
AT4G25640	1.1
AT1G58520	-0.6
AT5G48300	-0.69
AT1G76470	1.66
AT5G65730	-2.39
AT1G48260	0.67
AT2G42760	0.7
AT4G34950	-1.45
AT1G78380	0.75
AT3G02720	-0.68
AT1G32928	0.62
AT5G64280	-0.66
AT1G68400	-0.71
AT5G63780	-1.34
AT5G02100	0.86
AT3G46720	1.21
AT5G10180	-0.92
AT4G09810	-0.65
AT3G12610	-1.3
AT3G18680	-0.71
AT5G50280	-0.67
AT2G39530	2.24
AT4G21560	0.66
AT3G17640	-1.08
AT2G41410	0.75
AT5G22545	0.98
AT4G21840	1.4
AT4G39070	-0.61
AT4G34220	-1.03
AT2G07340	-0.92
AT5G55990	-0.88
AT5G06290	-1.18
AT4G19700	0.66
AT1G10580	0.84
AT2G37430	1.18
AT3G22960	-0.62
AT2G47770	0.89
AT5G54100	0.85
AT3G18390	-1.33
AT5G44240	0.68
AT3G54050	-1.9
AT4G30210	0.7
AT3G04070	1.75
AT3G07870	1.44
AT1G26310	-0.64
AT3G10930	1.02
AT5G53860	-1.28
AT1G02150	-0.81
AT3G61470	-1.33
AT4G25290	-0.62
AT5G53020	-0.63
AT3G10500	0.92
AT3G46320	-0.7
AT2G43360	-1.21
AT5G16370	0.76
AT3G51820	-1.21
AT3G03440	1.38
AT5G41990	0.74
AT2G30010	0.76
AT4G13310	0.76
AT4G37470	-1.37
AT5G06860	0.8
AT1G32550	-0.9
AT1G32790	0.74
AT5G53588	0.84
AT5G22630	1.67
AT2G03750	-0.82
AT3G60130	0.95
AT3G04670	0.84
AT2G28470	-0.96
AT3G02690	-1.08
AT4G39270	0.64
AT3G24840	0.69
AT1G36622	2.47
AT3G48420	-0.88
AT4G00755	1.05
AT2G46820	-1.41
AT1G15890	-0.62
AT1G69520	0.66
AT3G51950	-1.31
AT5G06320	0.7
AT2G19500	1.61
AT2G01220	0.7
AT2G37760	0.84
AT2G47420	0.7
AT2G26080	-1.06
AT1G52510	-0.59
AT5G62670	-1.08
AT1G66680	0.65
AT5G57440	-0.82
AT5G22120	0.59
AT2G25605	-0.76
AT4G28750	-1.4
AT3G05500	0.91
AT4G16990	-0.84
AT2G42570	-0.64
AT4G28100	-0.65
AT2G28850	0.87
AT1G18730	-0.98
AT5G25250	1.56
AT1G78370	-1.87
AT3G47730	0.67
AT2G32670	0.79
AT1G62840	1.08
AT4G17880	-0.82
AT3G59700	1.12
AT1G73870	-1.15
AT2G26870	-0.74
AT2G31945	1.2
AT4G24010	0.6
AT1G19640	1.81
AT1G04430	-1.04
AT5G38520	-1.84
AT5G22350	0.85
AT1G18290	2
AT5G03430	-0.67
AT3G02070	0.59
AT1G15980	-1.17
AT1G68520	-2.22
AT5G15640	0.85
AT1G54575	0.92
AT3G55640	0.59
AT4G36700	0.83
AT1G11860	-1.83
AT5G01640	0.59
AT5G46180	0.78
AT3G54130	0.67
AT1G80820	0.69
AT2G43580	1.07
AT1G58340	1.9
AT4G16370	-0.82
AT1G07610	1.78
AT5G13710	-0.84
AT3G51895	1.09
AT4G21190	-0.64
AT1G19920	-1.02
AT4G04350	-0.81
AT2G40480	-0.63
AT4G01050	-1.46
AT4G34260	-1.17
AT2G39518	1.82
AT1G67480	-0.65
AT4G15560	-1.25
AT1G03680	-1.32
AT5G39040	0.7
AT5G39590	0.74
AT5G16170	0.88
AT1G21910	-0.66
AT4G27870	0.75
AT1G12940	0.77
AT4G19925	0.71
AT4G40060	-0.76
AT5G54400	1.09
AT5G41050	-1.5
AT2G36870	-0.95
AT5G35790	-0.87
AT5G66770	-0.89
AT4G24370	0.66
AT5G01820	1.27
AT2G29490	1.47
AT5G08150	-0.71
AT5G47610	-1.02
AT2G13810	1.58
AT5G50420	-0.93
AT5G59690	-0.88
AT5G47780	-0.75
AT4G32120	-0.6
AT2G05830	-0.66
AT4G39960	-0.59
AT2G47550	1.34
AT4G24280	-0.62
AT5G14450	-0.63
AT2G42880	-0.59
AT1G49480	-0.61
AT5G13510	-1.07
AT1G35910	0.77
AT1G76800	-1.01
AT1G28570	-0.85
AT3G27400	-0.63
AT5G61890	1.59
AT1G78995	-1.72
AT2G42580	-0.73
AT1G77122	-0.65
AT1G56120	-0.81
AT4G38540	1.13
AT1G76960	-1.51
AT3G53760	-0.61
AT2G37750	1.43
AT3G26510	-0.66
AT5G64550	-0.77
AT1G10140	1.33
AT5G49480	0.88
AT2G41100	1
AT1G60950	-1.74
AT2G31750	-0.73
AT5G64770	-1.19
AT4G12710	1.26
AT1G16880	-1.48
AT5G37600	0.78
AT5G49555	-0.62
AT1G53070	-0.82
AT3G22980	0.61
AT2G40610	-0.78
AT2G20050	-0.66
AT5G27390	-0.71
AT3G26740	-0.98
AT3G20100	-0.96
AT5G04760	0.62
[truncated: 1,400 more rows]
