# Supplementary material for: Differential Coexpression Analysis Reveals Extensive Rewiring of Arabidopsis Gene Coexpression in Response to Pseudomonas syringae Infection
Source: Sci Rep. 2016 Oct 10;6:35064. doi: 10.1038/srep35064 (PMC5056366; doi:10.1038/srep35064)
Supplement: Supplementary Table S5 [file srep35064-s6.xls]

## Sheet: Sheet1
Table S5. Statistics of the TF-target interaction data collected from three different databases.
Data source	TF-target interactions	TF	Targets
AGRIS	16233	281	10056
ATRM	1406	323	615
AthaMap	33703	84	18271
Combined	50824	529	22793
