# Supplementary material for: Differential Coexpression Analysis Reveals Extensive Rewiring of Arabidopsis Gene Coexpression in Response to Pseudomonas syringae Infection
Source: Sci Rep. 2016 Oct 10;6:35064. doi: 10.1038/srep35064 (PMC5056366; doi:10.1038/srep35064)
Supplement: Supplementary Table S6 [file srep35064-s7.xls]

## Sheet: Table S5.Enriched GO term
Table S6. Enriched GO terms for 20 TFs with unknown functions in plant immunity.
Gene	Symbol	Differential coexpression gene pairs	Selected Enriched GO term among differentially coexpressed genes	p-value
AT5G11260	TED 5	511	response to stimulus	2.0621e-05
AT5G13790	AGL15	9150	defense response	0.0014
AT2G20180	PIL5	434	jasmonic acid mediated signaling pathway	0.0027325
AT2G43010	SRL2	1995	defense response	0.0040849
AT1G24260	SEP3	11245	defense response	0.012578
AT5G61850	LFY3	7353	defense response to bacterium	0.023993
AT5G05410	DREB2A	8	defense response	0.043225
AT5G56110	MYB80	62	defense response	0.047591
AT4G25470	FTQ4	4	defense response to fungus	0.04931
AT5G07100	WRKY26	133	-	-
AT3G16857	RR1	238	-	-
AT2G46130	WRKY43	109	-	-
AT4G25480	DREB1A	19	-	-
AT1G13450	GT-1	68	-	-
AT4G27330	SPL	1	-	-
AT5G11590	TINY2	4	-	-
AT2G16770	bZIP23	2	-	-
AT4G35040	bZIP19	2	-	-
AT3G24050	GATA1	304	-	-
AT4G25490	DREB1B	8	-	-
