# Supplementary material for: Differential Coexpression Analysis Reveals Extensive Rewiring of Arabidopsis Gene Coexpression in Response to Pseudomonas syringae Infection
Source: Sci Rep. 2016 Oct 10;6:35064. doi: 10.1038/srep35064 (PMC5056366; doi:10.1038/srep35064)
Supplement: Supplementary Table S7 [file srep35064-s8.xls]

## Sheet: TableS6.pathway
Table S7. Significant pathways detected using GSEA.
Pathway ID	Pathway name	Genes in pathway	Nominal p-value#	Up or Down regulated
COMPLETE-ARO-ARA-PWY	superpathway of phenylalanine, tyrosine and tryptophan biosynthesis	27	<1E-3	Up
PWY-2841	cytokinins degradation	6	<1E-3	Up
PWY-361	phenylpropanoid biosynthesis	43	0.00202	Up	#"Nominal p-value" estimates the statistical significance of a pathway based on the permutation-generated null distribution
TRPSYN-PWY	tryptophan biosynthesis	13	0.00203	Up
PWY-1822	indole-3-acetate activation I	7	0.00367	Up
PWY-1121	suberin monomers biosynthesis	40	0.00371	Up
PWY-6902	chitin degradation II	23	0.00378	Up
PWY-601	glucosinolate biosynthesis from tryptophan	21	0.00381	Up
PWY-5765	1,3,5-trimethoxybenzene biosynthesis	6	0.00601	Up
PWY-2181	free phenylpropanoid acid biosynthesis	7	0.00803	Up
PWY-5461	betanidin degradation	71	0.00965	Up
ETHYL-PWY	ethylene biosynthesis I (plants)	33	0.0114	Up
PWY-2901	cytokinins 9-N-glucoside biosynthesis	14	0.0133	Up
PWY-7214	baicalein degradation (hydrogen peroxide detoxification)	71	0.0135	Up
PWY-735	jasmonic acid biosynthesis	38	0.0136	Up
PWY-6219	indole-3-acetyl-amide conjugate biosynthesis	12	0.0231	Up
PWY-5381	pyridine nucleotide cycling (plants)	28	0.0233	Up
PWY-2881	cytokinins 7-N-glucoside biosynthesis	14	0.0234	Up
ARO-PWY	chorismate biosynthesis I	10	0.0245	Up
PWY-2021	indole-3-acetate degradation IV	12	0.025	Up
PWY-3481	superpathway of phenylalanine and tyrosine biosynthesis	14	0.0254	Up
PWY-5868	simple coumarins biosynthesis	20	0.0289	Up
PWY-6051	2,4,6-trinitrotoluene degradation	5	0.0291	Up
PWY-5114	UDP-sugars interconversion	31	0.0324	Up
PWY-7140	myricetin gentiobioside biosynthesis	10	0.0326	Up
TYRFUMCAT-PWY	tyrosine degradation I	6	0.0328	Up
PWY-5365	linear furanocoumarin biosynthesis	8	0.0335	Up
PWY-5788	indole-3-acetate degradation V	12	0.0338	Up
PWY-102	gibberellin inactivation I (2β-hydroxylation)	9	0.0345	Up
PWY-7270	methionine salvage cycle II (plants)	30	0.0377	Up
PWY-6333	acetaldehyde biosynthesis I	25	0.0409	Up
PWY-5048	rosmarinic acid biosynthesis I	6	0.0414	Up
PWY-5486	pyruvate fermentation to ethanol II	25	0.0422	Up
PWY-5129	sphingolipid biosynthesis (plants)	25	0.0441	Up
PWYQT-4477	indole glucosinolate breakdown (active in intact plant cell)	6	0.0449	Up
PWY-4203	volatile benzenoid biosynthesis I (ester formation)	13	0.0496	Up
PHOTOALL-PWY	oxygenic photosynthesis	69	<1E-3	Down
PWY-101	photosynthesis light reactions	33	<1E-3	Down
PWY-6785	hydrogen production VIII	35	<1E-3	Down
CALVIN-PWY	Calvin-Benson-Bassham cycle	36	<1E-3	Down
SUCSYN-PWY	sucrose biosynthesis I (from photosynthesis)	50	<1E-3	Down
PWY-181	photorespiration	24	<1E-3	Down
CHLOROPHYLL-SYN	chlorophyllide a biosynthesis I (aerobic, light-dependent)	16	<1E-3	Down
GLUCONEO-PWY	gluconeogenesis I	56	<1E-3	Down
PWY-622	starch biosynthesis	35	<1E-3	Down
CAROTENOID-PWY	superpathway of carotenoid biosynthesis	18	<1E-3	Down
PWY-3841	folate transformations II	23	<1E-3	Down
CYANCAT-PWY	cyanate degradation	15	0.00201	Down
PWY-5464	superpathway of cytosolic glycolysis (plants), pyruvate dehydrogenase and TCA cycle	107	0.00202	Down
PWYQT-4450	aliphatic glucosinolate biosynthesis, side chain elongation cycle	7	0.00204	Down
PWY-7238	sucrose biosynthesis II	37	0.00405	Down
PWY-5121	superpathway of geranylgeranyl diphosphate biosynthesis II (via MEP)	30	0.00407	Down
PWY-5484	glycolysis II (from fructose 6-phosphate)	53	0.00408	Down
BRANCHED-CHAIN-AA-SYN-PWY	superpathway of leucine, valine, and isoleucine biosynthesis	27	0.00419	Down
GLYSYN2-PWY	glycine biosynthesis	12	0.0057	Down
PWYQT-4429	CO2 fixation into oxaloacetate (anaplerotic)	18	0.00598	Down
TRNA-CHARGING-PWY	tRNA charging	54	0.00605	Down
GLYCLEAV-PWY	glycine cleavage	10	0.00611	Down
LEUSYN-PWY	leucine biosynthesis	17	0.00849	Down
PWYQT-4437	UDP-glucose biosynthesis (from glucose 6-phosphate)	19	0.01	Down
PWY-6724	starch degradation II	19	0.0103	Down
GLYCOLYSIS	glycolysis I (from glucose 6-phosphate)	50	0.0105	Down
NONMEVIPP-PWY	methylerythritol phosphate pathway I	9	0.0123	Down
PWY-2301	myo-inositol biosynthesis	6	0.0123	Down
PWY-7048	malate-oxaloacetate shuttle II	7	0.0139	Down
PWY66-400	glycolysis VI	58	0.0146	Down
PWY-5934	iron reduction and absorption	18	0.0155	Down
PWY-1042	glycolysis IV (plant cytosol)	49	0.016	Down
PWY-7345	superpathway of anaerobic sucrose degradation	110	0.0161	Down
PWY-6475	trans-lycopene biosynthesis II (plants)	6	0.0177	Down
PWY-5723	Rubisco shunt	40	0.0194	Down
PWY-7061	glutamate-glutamine shuttle	7	0.0234	Down
PWY-5805-ARA	nonaprenyl diphosphate biosynthesis III	12	0.0273	Down
SULFMETII-PWY	sulfate reduction II (assimilatory)	11	0.0295	Down
PWY-5156	superpathway of fatty acid biosynthesis II (plant)	31	0.0315	Down
HISTSYN-PWY	histidine biosynthesis	9	0.0333	Down
PWY-5945	zeaxanthin, antheraxanthin and violaxanthin interconversion	5	0.0341	Down
PWY-5120	geranylgeranyl diphosphate biosynthesis	12	0.0376	Down
PWY-3301	sinapate ester biosynthesis	28	0.0484	Down
PWY-5863	superpathway of phylloquinol biosynthesis	22	0.0495	Down
